# Supplementary material for: Newborn metabolomic signatures of maternal per- and polyfluoroalkyl substance exposure and reduced length of gestation
Source: Nat Commun. 2023 May 30;14:3120. doi: 10.1038/s41467-023-38710-3 (PMC10229585; doi:10.1038/s41467-023-38710-3)
Supplement: Supplementary file 3 — Source Data [file 41467_2023_38710_MOESM3_ESM.xlsx]

## Sheet: Figure 1
EST	SE	P	LCL	UCL	PFAS	EXPOSURE	OUTCOME	significance
0.92	1.14	0.51	0.71	1.19	PFHxS	log2	Early term birth	non
1.16	1.12	0.21	0.92	1.45	PFOS	log2	Early term birth	non
1.14	1.15	0.33	0.87	1.5	PFNA	log2	Early term birth	non
1	0	0	0	0	PFHxS	Q1	Early term birth	non
1.8	1.55	0.18	0.76	4.23	PFHxS	Q2	Early term birth	non
1.41	1.55	0.427	0.6	3.33	PFHxS	Q3	Early term birth	non
0.71	1.58	0.447	0.29	1.74	PFHxS	Q4	Early term birth	non
1	0	0	0	0	PFOS	Q1	Early term birth	non
0.58	1.55	0.22	0.25	1.38	PFOS	Q2	Early term birth	non
0.73	1.55	0.477	0.31	1.74	PFOS	Q3	Early term birth	non
1.89	1.57	0.159	0.78	4.61	PFOS	Q4	Early term birth	non
1	0	0	0	0	PFOA	Q1	Early term birth	non
1.67	1.6	0.275	0.66	4.21	PFOA	Q3	Early term birth	non
1	0	0	0	0	PFNA	Q1	Early term birth	non
0.91	1.56	0.829	0.38	2.16	PFNA	Q2	Early term birth	non
1.12	1.57	0.796	0.47	2.71	PFNA	Q3	Early term birth	non
1.24	1.57	0.626	0.52	3	PFNA	Q4	Early term birth	non
1.59	1.18	0.01	1.15	2.21	PFOA	log2	Early term birth	sig
2.85	1.58	0.023	1.16	7.02	PFOA	Q2	Early term birth	sig
4.59	1.62	0.002	1.78	11.89	PFOA	Q4	Early term birth	sig
-0.04	0.1	0.67	-0.24	0.16	PFHxS	log2	Gestational weeks at birth	non
-0.04	0.09	0.68	-0.21	0.14	PFOS	log2	Gestational weeks at birth	non
0.12	0.1	0.27	-0.09	0.32	PFOA	log2	Gestational weeks at birth	non
0.08	0.1	0.43	-0.12	0.29	PFNA	log2	Gestational weeks at birth	non
0	0	0	0	0	PFHxS	Q1	Gestational weeks at birth	non
-0.02	0.35	0.951	-0.7	0.66	PFHxS	Q2	Gestational weeks at birth	non
-0.32	0.35	0.356	-1	0.36	PFHxS	Q3	Gestational weeks at birth	non
-0.1	0.35	0.781	-0.77	0.58	PFHxS	Q4	Gestational weeks at birth	non
0	0	0	0	0	PFOS	Q1	Gestational weeks at birth	non
0.61	0.34	0.072	-0.05	1.28	PFOS	Q2	Gestational weeks at birth	non
0.17	0.34	0.617	-0.5	0.84	PFOS	Q3	Gestational weeks at birth	non
-0.23	0.35	0.512	-0.91	0.45	PFOS	Q4	Gestational weeks at birth	non
0	0	0	0	0	PFOA	Q1	Gestational weeks at birth	non
0.04	0.35	0.904	-0.64	0.72	PFOA	Q2	Gestational weeks at birth	non
0.31	0.34	0.363	-0.36	0.99	PFOA	Q3	Gestational weeks at birth	non
0.3	0.35	0.397	-0.39	0.99	PFOA	Q4	Gestational weeks at birth	non
0	0	0	0	0	PFNA	Q1	Gestational weeks at birth	non
0.37	0.35	0.282	-0.31	1.05	PFNA	Q2	Gestational weeks at birth	non
0.34	0.35	0.326	-0.34	1.03	PFNA	Q3	Gestational weeks at birth	non
-0.17	0.35	0.627	-0.86	0.52	PFNA	Q4	Gestational weeks at birth	non
1.19	1.24	0.41	0.78	1.81	PFHxS	log2	Medically-indicated early birth	non
1.26	1.23	0.27	0.84	1.88	PFOS	log2	Medically-indicated early birth	non
1.24	1.24	0.32	0.81	1.88	PFOA	log2	Medically-indicated early birth	non
1.39	1.26	0.16	0.88	2.2	PFNA	log2	Medically-indicated early birth	non
1	0	0	0	0	PFHxS	Q1	Medically-indicated early birth	non
6.39	2.35	0.03	1.2	34.09	PFHxS	Q2	Medically-indicated early birth	sig
5.22	2.43	0.063	0.91	29.83	PFHxS	Q3	Medically-indicated early birth	non
2.48	2.52	0.327	0.4	15.23	PFHxS	Q4	Medically-indicated early birth	non
1	0	0	0	0	PFOS	Q1	Medically-indicated early birth	non
0.61	2.04	0.482	0.15	2.44	PFOS	Q2	Medically-indicated early birth	non
1.72	1.94	0.414	0.47	6.26	PFOS	Q3	Medically-indicated early birth	non
2.29	1.93	0.208	0.63	8.34	PFOS	Q4	Medically-indicated early birth	non
1	0	0	0	0	PFOA	Q1	Medically-indicated early birth	non
1.23	2.02	0.764	0.31	4.87	PFOA	Q2	Medically-indicated early birth	non
1.91	1.99	0.346	0.5	7.32	PFOA	Q3	Medically-indicated early birth	non
1.5	2.02	0.567	0.38	5.97	PFOA	Q4	Medically-indicated early birth	non
1	0	0	0	0	PFNA	Q1	Medically-indicated early birth	non
0.49	2.12	0.344	0.11	2.14	PFNA	Q2	Medically-indicated early birth	non
1.57	1.92	0.485	0.44	5.63	PFNA	Q3	Medically-indicated early birth	non
2	1.91	0.283	0.56	7.13	PFNA	Q4	Medically-indicated early birth	non
1.03	1.21	0.87	0.71	1.5	PFHxS	log2	Preterm birth	non
1.2	1.2	0.32	0.84	1.71	PFOS	log2	Preterm birth	non
0.92	1.18	0.6	0.66	1.28	PFOA	log2	Preterm birth	non
0.97	1.21	0.86	0.67	1.41	PFNA	log2	Preterm birth	non
1	0	0	0	0	PFHxS	Q1	Preterm birth	non
3.65	2.13	0.087	0.83	16.04	PFHxS	Q2	Preterm birth	non
2.76	2.09	0.169	0.65	11.74	PFHxS	Q3	Preterm birth	non
0.97	2.18	0.97	0.21	4.47	PFHxS	Q4	Preterm birth	non
1	0	0	0	0	PFOS	Q1	Preterm birth	non
0.5	1.97	0.312	0.13	1.9	PFOS	Q2	Preterm birth	non
1.55	1.98	0.518	0.41	5.9	PFOS	Q3	Preterm birth	non
1.27	1.94	0.715	0.35	4.65	PFOS	Q4	Preterm birth	non
1	0	0	0	0	PFOA	Q1	Preterm birth	non
0.89	2.02	0.874	0.22	3.56	PFOA	Q2	Preterm birth	non
1.53	1.95	0.525	0.41	5.7	PFOA	Q3	Preterm birth	non
0.52	2.14	0.386	0.12	2.29	PFOA	Q4	Preterm birth	non
1	0	0	0	0	PFNA	Q1	Preterm birth	non
0.39	2.12	0.213	0.09	1.71	PFNA	Q2	Preterm birth	non
0.39	2.13	0.218	0.09	1.73	PFNA	Q3	Preterm birth	non
1.12	1.9	0.858	0.32	3.94	PFNA	Q4	Preterm birth	non
0.86	1.14	0.24	0.66	1.11	PFHxS	log2	Spontaneous early birth	non
1.12	1.12	0.32	0.89	1.41	PFOS	log2	Spontaneous early birth	non
1.26	1.15	0.1	0.96	1.67	PFOA	log2	Spontaneous early birth	non
1.01	1.14	0.96	0.78	1.3	PFNA	log2	Spontaneous early birth	non
1	0	0	0	0	PFHxS	Q1	Spontaneous early birth	non
1.44	1.57	0.417	0.59	3.51	PFHxS	Q2	Spontaneous early birth	non
1.18	1.56	0.714	0.49	2.83	PFHxS	Q3	Spontaneous early birth	non
0.58	1.59	0.246	0.24	1.45	PFHxS	Q4	Spontaneous early birth	non
1	0	0	0	0	PFOS	Q1	Spontaneous early birth	non
0.56	1.56	0.188	0.23	1.33	PFOS	Q2	Spontaneous early birth	non
0.72	1.58	0.467	0.29	1.75	PFOS	Q3	Spontaneous early birth	non
1.41	1.58	0.448	0.58	3.45	PFOS	Q4	Spontaneous early birth	non
1	0	0	0	0	PFOA	Q1	Spontaneous early birth	non
1.79	1.58	0.204	0.73	4.4	PFOA	Q2	Spontaneous early birth	non
1.27	1.6	0.616	0.5	3.19	PFOA	Q3	Spontaneous early birth	non
1	0	0	0	0	PFNA	Q1	Spontaneous early birth	non
1.01	1.56	0.978	0.42	2.42	PFNA	Q2	Spontaneous early birth	non
1.14	1.58	0.774	0.46	2.81	PFNA	Q3	Spontaneous early birth	non
0.93	1.58	0.876	0.38	2.28	PFNA	Q4	Spontaneous early birth	non
2.49	1.61	0.054	0.98	6.31	PFOA	Q4	Spontaneous early birth	non

## Sheet: Figure 2A
mz	time	mode	Numnonzero	Max.intensity	b	std	t	p	pfdr	pbonf
584.263	17.07	n	48	5503.48	-0.0200949	0.203107	-0.0989373	0.921846	0.997914	1
764.556	18.44	m/z	279	319613	-0.0384648	0.0363641	-1.05777	0.291191	0.997914	1
598.243	17.07	n	35	4273.54	0.00981873	0.438295	0.0224021	0.982388	0.998704	1
613.265	17.07	m/z	20	2248.95	2.90136	1.99111	1.45716	0.218804	0.997914	1
360.132	7.62	n	279	1.59387e+06	-0.00698697	0.0245284	-0.284852	0.775995	0.997914	1
1041.58	5.59	n	279	1.34391e+06	-0.00628483	0.0144538	-0.434821	0.664071	0.997914	1
404.053	5.27	n	279	1.02244e+06	-0.0119289	0.0104248	-1.14428	0.253609	0.997914	1
585.271	11.1	m/z	91	15093.7	0.242255	0.13608	1.78024	0.0794385	0.903941	1
821.63	19.21	n	279	57938.9	-0.00507077	0.0339483	-0.149367	0.881385	0.997914	1
314.126	5.27	n	279	1.22554e+06	-0.0163726	0.0398539	-0.410814	0.681564	0.997914	1
297.089	4.98	n	279	848625	-0.0241453	0.0214549	-1.1254	0.261508	0.997914	1
347.063	1.06	n	279	638946	0.007104	0.0147756	0.480792	0.631088	0.997914	1
514.205	0.64	n	98	7866.81	0.010948	0.076383	0.143331	0.886413	0.997914	1
369.806	0.59	n	267	47566	0.0383618	0.10103	0.379708	0.704502	0.997914	1
350.084	3.19	m/z	72	212310	0.240563	0.316612	0.759804	0.45094	0.997914	1
577.482	16.66	m/z	277	37095.2	-0.0640229	0.0636419	-1.00599	0.315411	0.997914	1
596.29	8.5	m/z	30	924.917	0.0259462	0.0584586	0.443838	0.663942	0.997914	1
777.694	11.82	m/z	279	72138.8	0.024556	0.0282217	0.87011	0.385082	0.997914	1
727.422	4.4	n	279	458316	-0.00461043	0.0162412	-0.283873	0.776745	0.997914	1
352.165	7.37	m/z	266	8756.02	-0.020515	0.0618386	-0.331751	0.74037	0.997914	1
1290.75	5.42	n	279	392839	-0.00751806	0.0183138	-0.410514	0.681783	0.997914	1
374.155	7.91	m/z	189	1705.63	0.133217	0.0908935	1.46563	0.14471	0.985312	1
942.513	4.55	n	279	411577	-0.00496385	0.0172943	-0.287023	0.774335	0.997914	1
399.161	7.45	n	267	1259.33	-0.121404	0.0968989	-1.25289	0.21148	0.997914	1
787.668	16.54	m/z	279	142093	0.029798	0.0402193	0.740888	0.459462	0.997914	1
463.184	10.06	n	272	72618	0.0293176	0.0764756	0.383359	0.701792	0.997914	1
676.671	9.23	m/z	19	1177.88	NA	NA	NA	NA	NA	NA
336.108	10.08	n	279	371690	-0.0089175	0.0227482	-0.39201	0.695388	0.997914	1
593.699	0.59	n	242	58557.1	0.0647636	0.0576277	1.12383	0.262358	0.997914	1
520.05	1.17	n	249	16406.4	-0.037688	0.0701682	-0.53711	0.591732	0.997914	1
229.179	3.64	n	279	326845	-0.001594	0.0161448	-0.0987319	0.921431	0.997914	1
390.798	0.59	m/z	259	8029.9	-0.0104061	0.147701	-0.0704533	0.943895	0.997914	1
392.352	14.25	m/z	95	29217.7	0.316025	0.196738	1.60633	0.112519	0.952428	1
727.624	0.59	n	245	87246	0.0698622	0.0629693	1.10946	0.268469	0.997914	1
774.538	18.44	n	233	17409.1	-0.00514829	0.082646	-0.0622933	0.95039	0.997914	1
568.538	8.53	m/z	29	861.43	0.00538515	0.127494	0.0422384	0.96714	0.997914	1
444.131	5.13	n	279	842226	-0.0783865	0.0625187	-1.25381	0.211092	0.997914	1
806.965	15.43	m/z	238	75273.6	0.0923846	0.0670972	1.37688	0.170023	0.991586	1
450.321	14.32	m/z	61	5353.29	-0.553513	0.239145	-2.31455	0.0254793	0.650403	1
342.156	3.41	m/z	165	761.189	-0.00481501	0.0573754	-0.0839212	0.933236	0.997914	1
596.501	15.14	n	279	820286	-0.0549075	0.0571867	-0.960144	0.337918	0.997914	1
635.486	16.56	m/z	279	110326	-0.0612774	0.0497652	-1.23133	0.219366	0.997914	1
389.102	9.01	m/z	279	233054	-0.00447237	0.0109071	-0.410042	0.682129	0.997914	1
766.535	17.94	m/z	274	16808.4	-0.0523196	0.0418863	-1.24909	0.212836	0.997914	1
1147.69	4.78	n	279	307476	0.00165181	0.0195569	0.0844616	0.932758	0.997914	1
1086.61	4.7	n	279	519115	-0.0325779	0.0392177	-0.830695	0.406945	0.997914	1
388.094	9.18	n	279	216215	-0.00699191	0.0122483	-0.570848	0.568619	0.997914	1
568.789	8.53	m/z	32	423.262	0.180716	0.616639	0.293065	0.773239	0.997914	1
649.384	17.16	m/z	279	200000	-0.0464603	0.0342427	-1.3568	0.17608	0.991586	1
568.428	17.31	n	133	2699.74	-0.0689106	0.170555	-0.404038	0.686998	0.997914	1
1192.7	10.56	n	227	1.15217e+06	0.242508	0.279779	0.866783	0.38711	0.997914	1
263.096	4.45	n	279	22795.9	-0.0168786	0.0252441	-0.668614	0.504364	0.997914	1
800.441	5.49	n	279	384706	-0.0337655	0.0381808	-0.884359	0.377359	0.997914	1
342.264	11.95	m/z	279	571857	0.0468916	0.0598825	0.783059	0.434339	0.997914	1
679.651	0.59	n	230	71438.6	0.103687	0.051814	2.00114	0.0467294	0.782662	1
493.388	16.17	m/z	279	93218.3	0.0446314	0.0453274	0.984646	0.325758	0.997914	1
290.013	6.1	n	273	39524.8	-0.161692	0.0971536	-1.66429	0.097349	0.94388	1
806.488	4.63	n	279	212343	2.96e-06	0.015954	0.000185752	0.999852	0.999852	1
735.574	16.32	m/z	215	26397.5	-0.0233352	0.0623368	-0.37434	0.708575	0.997914	1
598.386	16.17	m/z	276	50803.3	0.0713902	0.0685293	1.04175	0.298556	0.997914	1
394.792	0.59	m/z	254	5607.16	-0.0275534	0.0819157	-0.336363	0.736912	0.997914	1
664.161	13.04	m/z	279	265202	0.0196227	0.0241408	0.812846	0.417086	0.997914	1
681.853	9.13	m/z	25	525.683	-0.258175	0.180101	-1.4335	0.201702	0.997914	1
882.422	6.13	n	279	178838	0.0023937	0.015639	0.15306	0.878476	0.997914	1
1566.79	8.06	n	279	171664	-0.0107048	0.0150166	-0.712864	0.4766	0.997914	1
461.349	13.8	m/z	44	4988.61	-0.0885604	0.289327	-0.306091	0.761883	0.997914	1
1368.81	10.95	n	183	907020	0.0466887	0.201932	0.23121	0.817453	0.997914	1
453.333	16.19	m/z	279	339394	0.0596107	0.0419618	1.4206	0.156691	0.991586	1
317.195	3.97	n	279	157538	-0.00399364	0.0140442	-0.284363	0.77637	0.997914	1
578.697	0.59	m/z	233	8049.28	0.0568614	0.040613	1.40008	0.163016	0.991586	1
266.06	4.45	n	279	15844.6	-0.026714	0.031733	-0.841837	0.40069	0.997914	1
508.712	0.59	m/z	244	7680.42	0.0427188	0.0431007	0.99114	0.322731	0.997914	1
199.084	2.16	m/z	166	6638.19	0.121586	0.193871	0.627147	0.531592	0.997914	1
431.388	18.33	m/z	18	1051.72	0.0513869	0.415405	0.123703	0.921646	0.997914	1
441.38	14.56	m/z	35	4411.18	0.323474	0.19421	1.66559	0.115249	0.954765	1
1453.87	6.76	n	279	198020	-0.0115467	0.0236942	-0.487323	0.62646	0.997914	1
531.014	0.55	m/z	170	4520.51	-0.0126824	0.0728115	-0.174181	0.861974	0.997914	1
361.062	1.19	m/z	185	52269.8	0.0629238	0.0846229	0.743579	0.458235	0.997914	1
366.142	4.55	n	279	69992.8	-0.100863	0.0511336	-1.97255	0.0496582	0.796226	1
255.008	6.76	n	32	1.70693e+07	-0.362892	1.44609	-0.250948	0.805259	0.997914	1
290.126	5.47	n	279	140571	-0.0119511	0.0131634	-0.907902	0.364812	0.997914	1
600.696	0.59	n	226	38743.6	0.148231	0.0778096	1.90505	0.0582381	0.840648	1
300.147	6.61	n	279	270956	-0.0447418	0.0461502	-0.969482	0.333249	0.997914	1
181.101	12.57	m/z	230	594.677	-0.0414578	0.0488977	-0.847849	0.397526	0.997914	1
290.134	1.42	m/z	279	316378	-0.0131931	0.0339106	-0.389054	0.69757	0.997914	1
665.502	18.98	m/z	25	5974.75	-0.134044	0.225537	-0.594332	0.574001	0.997914	1
1279.79	6.56	n	279	185434	-0.00352438	0.0247644	-0.142316	0.886946	0.997914	1
834.679	17.44	m/z	242	76333.1	-0.0276984	0.0806652	-0.343374	0.731656	0.997914	1
439.364	14.16	m/z	64	890.458	0.0978893	0.107545	0.910214	0.367904	0.997914	1
782.605	18.88	m/z	258	16789.5	-0.0115456	0.0522414	-0.221005	0.825287	0.997914	1
725.559	17.41	m/z	131	11802.4	-0.00884167	0.0889721	-0.0993758	0.921022	0.997914	1
232.087	1.96	m/z	71	11216.1	0.095547	0.233487	0.409218	0.684029	0.997914	1
245.063	1.85	m/z	182	2873.51	-0.135872	0.238397	-0.56994	0.569538	0.997914	1
546.218	3.22	n	279	132547	0.00623339	0.0168358	0.370246	0.711515	0.997914	1
316.106	4.33	n	172	1397.25	0.014371	0.0680674	0.21113	0.833079	0.997914	1
388.094	8.75	n	279	117725	0.0108486	0.0112442	0.964816	0.335577	0.997914	1
1536.78	7.57	n	279	294015	0.000763013	0.0259025	0.0294571	0.976524	0.997914	1
836.545	18.25	m/z	142	6047.39	0.112451	0.0687579	1.63547	0.104639	0.949567	1
473.362	16.19	m/z	279	82947.6	0.0448073	0.0391304	1.14508	0.25328	0.997914	1
368.129	0.75	n	197	13187.2	0.089335	0.124183	0.71938	0.472912	0.997914	1
581.262	9.65	n	92	951062	0.849125	0.379173	2.23941	0.0281757	0.666302	1
301.154	10.53	m/z	279	175239	-0.0226551	0.0392466	-0.577249	0.564295	0.997914	1
825.045	18.3	n	85	6298.96	-0.359059	0.167716	-2.14087	0.0360993	0.721361	1
264.974	7.15	n	279	35990.2	-0.0119627	0.0248688	-0.481032	0.630918	0.997914	1
266.971	7.15	n	279	36417.9	-0.00788685	0.0244976	-0.321944	0.747766	0.997914	1
253.127	15.57	m/z	17	442.024	-0.325439	0.133241	-2.44247	0.134597	0.978913	1
367.15	3.19	m/z	279	59968	-0.0173301	0.0181316	-0.955797	0.340106	0.997914	1
373.232	16.72	m/z	78	1001.43	-0.0253723	0.0663476	-0.382415	0.703628	0.997914	1
738.368	6.21	n	279	129069	-0.0160303	0.0166893	-0.960516	0.337731	0.997914	1
424.758	18.51	m/z	147	8158.24	0.0738585	0.121629	0.607242	0.544801	0.997914	1
806.058	18.14	m/z	269	21156.1	-0.0171805	0.0493038	-0.348462	0.7278	0.997914	1
284.116	11.78	n	279	129402	-0.00253004	0.0185823	-0.136153	0.89181	0.997914	1
352.073	10.75	n	279	114515	-0.00513607	0.0164519	-0.312187	0.755161	0.997914	1
262.038	1.8	m/z	279	14791	-0.0112949	0.024874	-0.454085	0.650165	0.997914	1
754.574	19.5	m/z	154	17106.9	0.0682027	0.085517	0.797533	0.426618	0.997914	1
439.178	1.99	m/z	17	5169.48	-0.12232	1.06726	-0.114611	0.927353	0.997914	1
1196.58	8.22	n	279	140735	-0.0104098	0.0197737	-0.526446	0.599049	0.997914	1
565.434	16.58	m/z	279	150040	0.0430487	0.0404046	1.06544	0.287713	0.997914	1
1031.6	7.28	n	279	127477	-0.00246549	0.0228765	-0.107774	0.914262	0.997914	1
743.597	0.59	n	240	70240.8	0.0673185	0.0536952	1.25372	0.211339	0.997914	1
769.556	0.59	n	226	59998.8	0.0302742	0.0529731	0.571503	0.568311	0.997914	1
465.392	16.74	m/z	279	29388.8	0.0269547	0.0364439	0.739624	0.460228	0.997914	1
591.318	9.7	m/z	54	6693.38	-0.348781	0.64092	-0.544188	0.589763	0.997914	1
547.299	15.27	m/z	175	8296.38	-0.149247	0.0831246	-1.79546	0.0745799	0.893691	1
796.525	18.44	m/z	167	9161.39	-0.162489	0.0874181	-1.85876	0.0651611	0.862028	1
635.149	12.64	m/z	279	121979	0.0217522	0.0232045	0.937415	0.349457	0.997914	1
686.65	0.59	n	234	36176.2	0.0676051	0.0681957	0.991339	0.322694	0.997914	1
302.232	10.11	m/z	279	23118.9	-0.0204313	0.0320452	-0.637578	0.524336	0.997914	1
675.61	0.59	n	243	61322.6	0.0196914	0.0599535	0.328446	0.742897	0.997914	1
324.101	9.45	n	204	30675	0.0725413	0.127283	0.56992	0.569451	0.997914	1
311.123	4.4	n	279	177665	-0.00590405	0.0326924	-0.180594	0.856834	0.997914	1
497.18	10.06	n	279	116597	-0.0419592	0.0309872	-1.35408	0.176943	0.991586	1
921.516	4.75	n	279	92200.4	0.00158193	0.0153796	0.10286	0.918158	0.997914	1
317.632	3.14	m/z	279	88487.8	-0.00234086	0.0173211	-0.135145	0.892607	0.997914	1
563.246	10.88	m/z	138	8080.86	0.057284	0.0685683	0.83543	0.405193	0.997914	1
208.114	4.58	m/z	279	37293.8	-0.0359708	0.0377969	-0.951685	0.342183	0.997914	1
383.142	0.75	n	279	247392	0.0576175	0.0375975	1.53248	0.126678	0.972873	1
770.524	17.86	m/z	41	7585.6	0.32996	0.321457	1.02645	0.315353	0.997914	1
599.001	0.55	m/z	51	1650.37	-0.0147647	0.114981	-0.12841	0.898654	0.997914	1
598.243	13.08	n	279	200714	0.0277144	0.0342664	0.808792	0.41941	0.997914	1
519.225	15.77	m/z	36	20506.7	0.168625	0.177509	0.949949	0.35472	0.997914	1
298.092	4.98	n	279	109379	-0.0281216	0.021979	-1.27948	0.201926	0.997914	1
524.227	8.48	m/z	119	373318	1.15875	0.345291	3.35587	0.00112305	0.164706	1
364.225	10.88	n	276	9205.43	-0.049082	0.0546172	-0.898655	0.369719	0.997914	1
664.198	11.18	m/z	279	166457	0.0152399	0.0307234	0.496036	0.620309	0.997914	1
635.679	0.59	n	239	53302.4	0.071603	0.0609791	1.17422	0.241636	0.997914	1
507.241	13.87	m/z	279	160199	0.021377	0.036588	0.584263	0.559574	0.997914	1
1197.73	5.49	n	279	87077.3	-0.00627165	0.0198635	-0.315737	0.752468	0.997914	1
306.04	1.73	n	279	82207.8	-0.0308361	0.0275317	-1.12002	0.263789	0.997914	1
702.506	17.34	m/z	191	46146	0.00468483	0.0861064	0.0544074	0.956678	0.997914	1
591.486	19.21	m/z	277	51572.9	0.0137328	0.0483164	0.284227	0.776476	0.997914	1
584.172	3.37	m/z	249	33629.2	-0.00208413	0.0531769	-0.0391923	0.968773	0.997914	1
270.132	6.76	m/z	279	145927	-0.0425035	0.0444559	-0.956082	0.339962	0.997914	1
552.402	16.36	m/z	279	17476.5	-0.142186	0.103159	-1.37832	0.169347	0.991586	1
176.074	4.28	m/z	227	6590.06	-0.0400733	0.0827848	-0.484066	0.628866	0.997914	1
1175.69	6.56	n	279	143988	-0.0352708	0.042861	-0.82291	0.41135	0.997914	1
720.264	9.45	n	279	131265	-0.0225018	0.0379596	-0.592785	0.553865	0.997914	1
263.139	6.13	m/z	279	9498.06	-0.00845477	0.0237052	-0.356663	0.721648	0.997914	1
1456.86	11.13	n	181	371167	0.153121	0.213012	0.718837	0.473324	0.997914	1
486.292	5.67	m/z	279	82391.6	-0.00503579	0.0188112	-0.267702	0.789151	0.997914	1
431.113	9.45	m/z	279	82416.1	-0.0141656	0.0173715	-0.815453	0.415595	0.997914	1
331.128	5.57	m/z	279	124880	-0.00803674	0.0314264	-0.255732	0.79837	0.997914	1
579.459	17.21	m/z	190	11297.8	-0.0741864	0.0612064	-1.21207	0.22724	0.997914	1
724.779	0.57	m/z	279	119499	-0.0118629	0.0321993	-0.368423	0.712872	0.997914	1
289.027	11.28	n	111	20304.9	-0.192142	0.176458	-1.08888	0.279147	0.997914	1
1057.55	5.59	n	279	76591.5	-0.0108993	0.0164409	-0.66294	0.507985	0.997914	1
287.184	4.28	n	279	67584.6	0.0115118	0.0135978	0.846593	0.398038	0.997914	1
625.178	16.17	m/z	266	335142	-0.00214335	0.0687843	-0.0311605	0.975168	0.997914	1
279.101	3.27	m/z	233	9407.09	-0.0506434	0.0793205	-0.638466	0.523883	0.997914	1
925.464	5.47	n	279	71332.5	-0.0141146	0.0183588	-0.768816	0.442734	0.997914	1
571.397	17.24	m/z	279	15767.2	0.0517868	0.031735	1.63185	0.10398	0.949567	1
424.18	8.97	n	77	4.64219e+06	-0.354928	0.336217	-1.05565	0.295581	0.997914	1
330.264	11.73	m/z	278	21571.1	0.0181136	0.0531745	0.340645	0.733661	0.997914	1
189.102	9.73	m/z	136	575.42	0.0420364	0.0637375	0.659524	0.510913	0.997914	1
601.266	12.91	m/z	61	5418.78	-0.0705489	0.138023	-0.511138	0.612065	0.997914	1
521.42	15.95	m/z	279	45196.6	-0.0405824	0.0442112	-0.917922	0.359551	0.997914	1
792.554	18.67	m/z	41	5672.61	-0.0709088	0.212021	-0.334443	0.741363	0.997914	1
467.349	15.77	m/z	279	106795	0.0435291	0.0336781	1.29251	0.197385	0.997914	1
378.13	6.76	n	279	59909.5	0.00473073	0.0127656	0.370585	0.711263	0.997914	1
295.164	3.64	n	279	66189.2	-0.0178118	0.0189457	-0.940146	0.348057	0.997914	1
132.007	1.94	m/z	279	15865.3	-0.0335086	0.0305367	-1.09732	0.273565	0.997914	1
389.083	5.27	m/z	279	58076.5	-0.0147772	0.0119875	-1.23271	0.21885	0.997914	1
437.138	14.68	n	277	92372.6	-0.110643	0.119393	-0.926707	0.354987	0.997914	1
581.262	10.01	n	108	438157	0.552317	0.480487	1.14949	0.253467	0.997914	1
621.533	17.91	m/z	80	10563.8	0.0960605	0.143392	0.669914	0.505441	0.997914	1
498.187	10.75	m/z	279	73097.6	-0.0360859	0.0208249	-1.73283	0.0843694	0.912664	1
315.134	5.69	m/z	279	98890.6	-0.00702836	0.0360512	-0.194955	0.845588	0.997914	1
1126.7	4.98	n	279	85649.2	-0.00540115	0.0214919	-0.251311	0.801782	0.997914	1
372.154	4.45	n	279	75502.1	-0.0125987	0.0223589	-0.563478	0.573618	0.997914	1
616.367	17.36	m/z	259	13010	-0.0550721	0.0571318	-0.963949	0.336089	0.997914	1
402.142	12.24	n	279	96856.3	-0.018614	0.0259153	-0.718263	0.473271	0.997914	1
440.051	1.17	m/z	48	2379.02	-0.0111895	0.0787549	-0.142081	0.888034	0.997914	1
450.746	0.59	m/z	257	42434.5	0.0102588	0.0583983	0.175669	0.860711	0.997914	1
391.226	18.42	m/z	153	12901	0.077415	0.0851238	0.90944	0.364854	0.997914	1
292.092	1.48	n	242	11925.8	-0.10669	0.0767247	-1.39056	0.165789	0.991586	1
1396.8	10.61	n	213	956661	0.000362404	0.156698	0.00231276	0.998157	0.999802	1
753.59	17.79	m/z	269	15012.7	-0.103652	0.0506711	-2.04559	0.0418875	0.756684	1
559.783	7.3	m/z	279	70686.5	-0.0189877	0.0158589	-1.19729	0.232335	0.997914	1
754.536	18.42	m/z	271	50488.7	-0.0598067	0.0544795	-1.09778	0.273395	0.997914	1
478.316	12.62	m/z	274	315440	-0.117741	0.0964146	-1.2212	0.223194	0.997914	1
281.076	10.29	m/z	50	7073.79	-0.234673	0.593314	-0.395529	0.694924	0.997914	1
223.112	12.38	m/z	279	139847	0.150972	0.0640958	2.35541	0.0192817	0.602249	1
490.207	11.18	m/z	260	13494.4	0.00756767	0.0705996	0.107191	0.91473	0.997914	1
433.243	7.86	m/z	279	65921.4	-0.00882755	0.0221583	-0.398385	0.690689	0.997914	1
551.21	10.98	m/z	92	4773.39	-0.137084	0.159071	-0.861781	0.391669	0.997914	1
519.596	15.43	m/z	237	15491.6	-0.0563376	0.0554456	-1.01609	0.310768	0.997914	1
204.912	4.47	n	275	6620.74	-0.0581664	0.0616736	-0.943134	0.346545	0.997914	1
321.064	10.29	m/z	15	3578.42	0.457693	0.175909	2.60187	0.233597	0.997914	1
297.107	3.51	n	279	80143.7	0.00358796	0.0259575	0.138225	0.890175	0.997914	1
313.118	10.38	m/z	279	49335.2	-0.0217106	0.0147649	-1.47042	0.142715	0.98309	1
788.661	19.24	m/z	273	14684.7	-0.0330873	0.039678	-0.833895	0.405163	0.997914	1
569.418	16.4	m/z	279	30252.7	-0.0149664	0.0451541	-0.331453	0.740582	0.997914	1
356.123	9.75	m/z	279	2391.06	0.00411258	0.0427844	0.0961234	0.9235	0.997914	1
374.258	15.97	m/z	63	14674.8	-0.401141	0.194931	-2.05786	0.0458445	0.778398	1
390.142	8.29	n	279	44752.5	-0.00282841	0.0127234	-0.222299	0.824264	0.997914	1
567.559	19.13	n	279	94340.3	0.0300963	0.0340717	0.883324	0.377917	0.997914	1
416.307	14.11	m/z	273	71928.4	0.0424039	0.0812706	0.521761	0.602314	0.997914	1
793.765	0.57	m/z	279	73050.5	0.0048084	0.0315889	0.152218	0.879139	0.997914	1
277.052	10.31	m/z	198	22234.1	0.0555444	0.0767541	0.723666	0.470242	0.997914	1
291.031	10.29	m/z	21	3264.48	-0.504405	0.672519	-0.750024	0.481605	0.997914	1
778.995	15.68	m/z	233	30859.3	0.0217269	0.0587834	0.369609	0.712055	0.997914	1
1065.61	5.03	n	279	98562.8	-0.0280083	0.0429791	-0.651672	0.515216	0.997914	1
752.522	17.46	m/z	22	4084.2	0.458605	0.903854	0.507388	0.629988	0.997914	1
451.318	15.79	m/z	279	100675	0.0729158	0.0377909	1.92945	0.0548153	0.822704	1
376.127	9.63	n	279	51262.1	-0.00613981	0.0159806	-0.384205	0.701156	0.997914	1
549.391	16.19	m/z	63	2572.55	0.269579	0.505507	0.533284	0.596583	0.997914	1
383.053	3.19	n	29	14300.8	0.650683	0.791646	0.821937	0.427142	0.997914	1
617.296	8.4	m/z	279	63665.5	-0.0164929	0.025043	-0.658583	0.510775	0.997914	1
255.102	7.23	n	43	6685.68	-0.11741	1.00039	-0.117365	0.907509	0.997914	1
656.791	0.57	m/z	279	75712.5	-0.00477494	0.0387159	-0.123333	0.901944	0.997914	1
752.426	16.32	n	279	110485	-0.0812566	0.0468746	-1.73349	0.0842517	0.912664	1
431.214	5.42	m/z	279	55022.8	-0.00138274	0.0165029	-0.0837882	0.933292	0.997914	1
606.434	15.43	n	163	411218	-0.00363284	0.123788	-0.0293472	0.97663	0.997914	1
524.592	16.26	m/z	277	13308.2	0.0230931	0.0413955	0.557866	0.577441	0.997914	1
637.384	17.14	m/z	279	43972.7	-0.0729368	0.0458134	-1.59204	0.112649	0.952428	1
263.102	4.45	m/z	279	60066.3	-0.0185377	0.0266435	-0.695769	0.487225	0.997914	1
435.287	16.13	m/z	279	87939.8	0.00831797	0.034621	0.240258	0.810329	0.997914	1
415.255	18.47	m/z	135	5282.35	0.0402578	0.0672054	0.599027	0.550365	0.997914	1
656.367	7.98	m/z	279	55852.7	-0.00909325	0.030775	-0.295475	0.767878	0.997914	1
551.19	14.92	m/z	272	77852.7	0.0679621	0.0821756	0.827035	0.409032	0.997914	1
455.274	5.92	n	279	51852.5	-0.0240218	0.0297038	-0.808712	0.419456	0.997914	1
188.118	4.47	m/z	279	3860.46	0.00229154	0.0435036	0.0526747	0.958034	0.997914	1
195.137	8.24	n	279	88277.5	-0.0383785	0.0716879	-0.535355	0.592884	0.997914	1
636.543	16.17	m/z	122	95449	0.0777149	0.1341	0.57953	0.563561	0.997914	1
563.822	16.26	m/z	242	11299.3	-0.0595481	0.0623771	-0.954646	0.340839	0.997914	1
709.804	0.57	m/z	279	66845.9	0.0113251	0.0330411	0.342759	0.73207	0.997914	1
279.134	4.25	m/z	279	77940.6	-0.0139273	0.0312196	-0.446107	0.655909	0.997914	1
315.202	4.6	m/z	279	54527.5	-0.0169955	0.0275447	-0.617016	0.53779	0.997914	1
730.163	17.24	n	32	766228	-0.0474447	1.05351	-0.0450348	0.96482	0.997914	1
561.301	5.64	m/z	279	85783.4	-0.0341551	0.0449452	-0.759927	0.44802	0.997914	1
362.138	9.45	n	279	46255.6	-0.00808536	0.0180293	-0.448456	0.654216	0.997914	1
717.517	16.23	n	279	129634	0.00123501	0.0467338	0.0264266	0.978938	0.99829	1
316.211	3.44	n	279	52167	-0.00140024	0.0196003	-0.0714398	0.943105	0.997914	1
437.198	15.57	m/z	20	497.248	NA	NA	NA	NA	NA	NA
495.736	5.39	m/z	279	58331.6	-0.025974	0.0229241	-1.13304	0.258291	0.997914	1
319.644	5.31	m/z	279	43984.2	-0.0149372	0.0151268	-0.987461	0.324379	0.997914	1
667.362	12.62	m/z	276	62989.6	-0.00590336	0.0385325	-0.153205	0.878363	0.997914	1
563.314	15.29	m/z	225	7067.2	-0.113634	0.0744361	-1.5266	0.128464	0.976718	1
740.753	0.57	m/z	272	64523.9	-0.000170063	0.0673906	-0.00252355	0.997989	0.999802	1
447.271	18.88	m/z	47	1282.83	-0.240461	0.189815	-1.26682	0.215655	0.997914	1
796.974	15.68	m/z	76	7255.31	0.018284	0.0803597	0.227527	0.820843	0.997914	1
519.22	9.75	m/z	49	755.376	-0.242686	0.172739	-1.40493	0.169984	0.991586	1
644.812	6.59	m/z	279	45262.4	-0.0108942	0.0164722	-0.661369	0.50899	0.997914	1
258.058	1.35	m/z	279	53081.1	-0.0292136	0.0295693	-0.987971	0.32413	0.997914	1
492.253	13.08	m/z	118	703121	-0.405828	0.366114	-1.10847	0.270398	0.997914	1
395.292	17.44	m/z	33	797.024	-0.0878287	0.124502	-0.705438	0.492985	0.997914	1
714.745	0.57	m/z	279	137403	-0.0150217	0.0605917	-0.247916	0.804404	0.997914	1
480.213	7.23	m/z	245	5651.73	-0.179009	0.165983	-1.07848	0.282022	0.997914	1
1511.87	6.89	n	279	46094.8	-0.0105792	0.0228457	-0.463073	0.643718	0.997914	1
474.274	15.57	m/z	157	521.497	0.204458	0.104356	1.95923	0.0521619	0.811923	1
521.607	15.84	m/z	277	21509.9	-0.0296911	0.0525299	-0.565223	0.572437	0.997914	1
366.112	6.54	m/z	276	7375.77	-0.0267235	0.0478355	-0.558655	0.576907	0.997914	1
574.338	11.21	n	218	779031	-0.343502	0.205724	-1.66973	0.0966375	0.94288	1
270.604	18.42	m/z	121	10845.8	0.0259158	0.113703	0.227926	0.820179	0.997914	1
400.169	7.73	m/z	70	146.285	-0.111839	0.415385	-0.269242	0.788874	0.997914	1
566.445	17.02	m/z	271	9296.56	-0.0251107	0.0581874	-0.431549	0.666457	0.997914	1
329.195	7.86	n	279	114148	-0.0383742	0.0533666	-0.719067	0.472777	0.997914	1
390.298	15.62	m/z	278	615045	0.181407	0.0860816	2.10738	0.0360929	0.721361	1
640.8	0.57	n	279	62326.8	-0.0042885	0.0255811	-0.167643	0.867001	0.997914	1
380.095	4.1	m/z	43	17427.5	-0.319083	0.440767	-0.723926	0.476411	0.997914	1
291.11	6.61	m/z	279	77334.2	-0.0441737	0.0444865	-0.992968	0.321694	0.997914	1
230.138	3.32	n	262	5488.22	0.0380348	0.076475	0.497349	0.619414	0.997914	1
365.211	4.65	m/z	279	47452	-0.00293145	0.0170676	-0.171755	0.86377	0.997914	1
571.434	16.52	m/z	278	24096	-0.000513249	0.0492096	-0.0104299	0.991687	0.999611	1
783.491	16.34	m/z	168	5863.87	0.0300809	0.0799318	0.376332	0.707224	0.997914	1
213.154	8.9	n	279	43215	-0.00256325	0.0221666	-0.115636	0.908035	0.997914	1
549.267	11	m/z	238	19474.9	0.0237316	0.0737455	0.321804	0.747925	0.997914	1
560.3	15.27	m/z	112	5129.01	-0.111897	0.125366	-0.892563	0.374498	0.997914	1
534.269	3.64	n	279	37107.4	-0.000764747	0.0158115	-0.0483666	0.961463	0.997914	1
269.634	3.35	m/z	279	38968.3	-0.00974528	0.0251306	-0.387785	0.698508	0.997914	1
383.783	0.59	n	264	42207	0.0426223	0.096297	0.442613	0.658454	0.997914	1
337.139	3.97	m/z	279	43835.9	0.000515812	0.0237693	0.0217007	0.982704	0.998704	1
463.751	4.73	m/z	279	43373.4	-0.00203192	0.0153313	-0.132534	0.89467	0.997914	1
329.195	7.5	n	279	124455	-0.0428394	0.0581762	-0.736373	0.4622	0.997914	1
875.486	4.35	n	279	62883.7	0.0127669	0.0199637	0.639506	0.523084	0.997914	1
464.218	10.08	m/z	279	58145.8	0.0108374	0.033777	0.320851	0.748593	0.997914	1
353.134	0.77	m/z	26	1651.99	-0.11221	0.217067	-0.51694	0.621125	0.997914	1
539.111	13.78	m/z	203	50178.2	0.0390964	0.100499	0.389023	0.697735	0.997914	1
594.477	17.39	m/z	274	10904.3	0.0455422	0.041424	1.09942	0.27267	0.997914	1
335.1	8.55	n	279	46721	-0.0244708	0.0277078	-0.883173	0.377998	0.997914	1
718.28	13.73	m/z	19	1620.6	NA	NA	NA	NA	NA	NA
339.029	4.3	m/z	194	12959.2	-0.135933	0.133868	-1.01543	0.311363	0.997914	1
416.337	12.43	m/z	279	65195.2	0.0533499	0.0359072	1.48577	0.138609	0.979458	1
405.74	17.81	m/z	79	2153.51	-0.0579276	0.090138	-0.642655	0.522938	0.997914	1
676.491	17.24	m/z	165	10392	0.034476	0.0729952	0.472305	0.637466	0.997914	1
389.727	18.42	m/z	82	9813.55	0.202724	0.117511	1.72514	0.0896504	0.921647	1
542.823	15.27	n	248	9701.18	-0.0235802	0.0564442	-0.417762	0.676529	0.997914	1
583.472	15.02	m/z	277	101344	-0.0553557	0.0460199	-1.20286	0.230185	0.997914	1
295.14	3.44	m/z	279	40678.3	-0.00363056	0.0165385	-0.219522	0.826424	0.997914	1
647.395	14.79	m/z	278	52340.6	-0.0700965	0.0703295	-0.996687	0.319892	0.997914	1
193.097	7.55	m/z	279	46947.8	-0.0133364	0.02108	-0.632656	0.527541	0.997914	1
276.123	6.74	m/z	27	3495.61	-0.303939	0.447144	-0.679735	0.5121	0.997914	1
818.061	18.07	m/z	24	3588.98	-0.232783	0.334762	-0.69537	0.517809	0.997914	1
230.182	3.64	n	279	37421.1	-0.00056549	0.0167605	-0.0337395	0.973112	0.997914	1
611.25	14.86	m/z	279	39747	0.0106936	0.0268095	0.398872	0.69033	0.997914	1
166.22	3.37	m/z	279	13550.9	-0.0387184	0.0349892	-1.10658	0.269547	0.997914	1
266.609	15.47	m/z	263	7987.14	-0.0613323	0.0544394	-1.12662	0.261069	0.997914	1
382.022	3.19	m/z	31	8447.68	0.691841	0.842157	0.82151	0.425125	0.997914	1
691.442	16.52	n	279	57370.7	-0.00529805	0.0347385	-0.152512	0.878907	0.997914	1
629.807	5.95	m/z	279	63517.8	0.00497823	0.0250139	0.199019	0.842411	0.997914	1
343.045	1.42	m/z	279	39958.9	-0.0109011	0.0170922	-0.637779	0.524206	0.997914	1
688.352	8.78	m/z	279	48726.8	-0.00334673	0.0281659	-0.118822	0.905512	0.997914	1
542.207	8.5	m/z	279	81434.3	0.0506444	0.0521176	0.971734	0.33213	0.997914	1
386.257	15.95	m/z	31	3032.47	-0.355102	0.501359	-0.708279	0.491278	0.997914	1
677.888	6.84	m/z	279	36892.5	0.00207847	0.0222027	0.0936133	0.925492	0.997914	1
601.371	17.31	m/z	102	8840.79	-0.195506	0.214487	-0.911502	0.364703	0.997914	1
547.225	10.98	m/z	279	66363.5	0.0421885	0.0396117	1.06505	0.287888	0.997914	1
475.288	12.81	m/z	168	112733	0.12202	0.141822	0.860377	0.391011	0.997914	1
395.696	5.36	m/z	279	32368.7	-0.00257245	0.0160264	-0.160514	0.872607	0.997914	1
398.079	7.62	n	279	41713.5	-0.00272395	0.022384	-0.121692	0.903241	0.997914	1
593.341	15.51	m/z	15	1219.77	-2.56468	7.77095	-0.330034	0.797059	0.997914	1
359.27	13.53	m/z	261	22325.8	0.0165814	0.0596617	0.277924	0.781319	0.997914	1
524.371	14.59	m/z	279	39132.8	0.00976816	0.0281422	0.3471	0.72881	0.997914	1
440.717	0.59	m/z	254	31300.7	0.0143864	0.0635255	0.226467	0.821044	0.997914	1
357.279	13.18	m/z	255	53513	0.0165959	0.0787913	0.210631	0.833366	0.997914	1
370.719	6.23	m/z	279	41710.6	0.00782995	0.0227063	0.344835	0.73051	0.997914	1
579.402	18.44	m/z	277	77684.2	-0.0356044	0.0483993	-0.735639	0.462651	0.997914	1
670.88	6.08	m/z	279	35494.5	-0.00193383	0.0197044	-0.0981424	0.921899	0.997914	1
538.438	14.79	n	263	105283	-0.054058	0.0712073	-0.759164	0.448522	0.997914	1
254.167	14.68	n	279	81253.9	-0.114401	0.0818516	-1.39766	0.163463	0.991586	1
617.321	10.64	n	193	159319	1.19653	0.279867	4.27536	3.19e-05	0.0385944	0.221334
439.141	7.93	n	82	1.21687e+06	-1.50424	0.564884	-2.66292	0.00996925	0.486808	1
820.532	16.72	m/z	279	119537	-0.0357101	0.0440692	-0.810317	0.418535	0.997914	1
331.21	5.52	n	279	53556.3	-0.000331712	0.027337	-0.0121342	0.990328	0.999611	1
306.064	4.83	m/z	279	108157	0.0331619	0.0424312	0.781543	0.435228	0.997914	1
513.214	7.78	n	278	116917	0.0164006	0.0544688	0.3011	0.763591	0.997914	1
407.043	1.21	m/z	63	48888.2	-0.141055	0.281783	-0.500579	0.61928	0.997914	1
725.761	0.57	n	262	99604	0.0732631	0.0778271	0.941357	0.347501	0.997914	1
450.298	17.71	m/z	15	706.11	-0.609282	NA	NA	NA	NA	NA
387.217	15.34	m/z	279	35013	-0.0390822	0.0392083	-0.996783	0.319841	0.997914	1
1280.77	6.84	n	279	41245.8	0.00361237	0.0274128	0.131777	0.895268	0.997914	1
691.784	0.57	m/z	279	41201.6	-0.0020483	0.0394195	-0.0519615	0.958601	0.997914	1
264.613	3.79	m/z	209	753.461	0.0240466	0.0616766	0.389883	0.697087	0.997914	1
626.362	14.79	n	255	80115.1	-0.0779892	0.0692259	-1.12659	0.261116	0.997914	1
531.248	7.78	n	279	168577	0.439988	0.123158	3.57254	0.000424637	0.101532	1
838.557	16.32	m/z	274	103253	-0.0483941	0.0565723	-0.855438	0.393151	0.997914	1
289.118	5.47	m/z	279	79478.5	-0.0360285	0.0422531	-0.852682	0.394658	0.997914	1
755.449	16.98	m/z	271	79949.2	-0.0587098	0.0707547	-0.829765	0.407489	0.997914	1
612.335	7.2	m/z	279	40096.2	0.0121924	0.0236877	0.514713	0.607212	0.997914	1
691.46	16.32	m/z	279	38314.2	-0.124285	0.103049	-1.20608	0.228938	0.997914	1
385.78	0.59	n	254	44805.4	0.0436236	0.0634769	0.687235	0.492642	0.997914	1
385.168	10.06	m/z	279	69801.5	0.0268074	0.0363993	0.736481	0.462134	0.997914	1
260.051	5.29	m/z	279	32303.9	-0.0135907	0.0166733	-0.815116	0.415788	0.997914	1
411.298	12.81	n	279	66817.2	0.0957019	0.0455499	2.10104	0.0366474	0.724881	1
649.803	0.57	m/z	279	42836.1	-0.0109673	0.0321653	-0.340968	0.733416	0.997914	1
329.137	9.56	n	279	36666	-0.0156287	0.0254796	-0.61338	0.540187	0.997914	1
1045.59	5.1	n	279	35942	0.000819412	0.0181443	0.0451608	0.964015	0.997914	1
601.266	8.63	m/z	229	10882	-0.040274	0.0724948	-0.555543	0.579144	0.997914	1
245.124	5.9	n	279	33939	-0.0115557	0.0210598	-0.548709	0.583698	0.997914	1
393.732	17.71	m/z	35	1410.99	-0.0399642	0.113772	-0.351266	0.729467	0.997914	1
313.117	8.58	m/z	279	31259.3	-0.0170286	0.0223272	-0.762683	0.446377	0.997914	1
832.569	16.21	m/z	279	78749.7	-0.0424049	0.0380533	-1.11436	0.266205	0.997914	1
505.241	11.05	m/z	195	4096.98	-0.0861408	0.0651724	-1.32174	0.188074	0.997914	1
884.597	16.79	m/z	279	49414	0.0856658	0.0357369	2.39712	0.017265	0.570075	1
469.742	0.59	n	267	44279	0.00687501	0.10203	0.0673819	0.946334	0.997914	1
669.473	18.88	m/z	275	210878	0.0808858	0.0917852	0.88125	0.37905	0.997914	1
312.217	8.8	m/z	261	3157.78	-0.029026	0.0822396	-0.352945	0.724453	0.997914	1
730.551	19.47	m/z	15	2195.63	-0.0814948	NA	NA	NA	NA	NA
478.264	6.26	m/z	279	37806.3	0.0127049	0.0231699	0.548335	0.583955	0.997914	1
422.253	11.03	n	270	179029	-0.10591	0.0939077	-1.12781	0.260533	0.997914	1
629.475	18.38	m/z	136	154596	0.0915715	0.172863	0.529734	0.597345	0.997914	1
275.173	7.62	n	279	341366	0.145433	0.0768116	1.89337	0.059473	0.845052	1
624.281	15.29	m/z	269	51525.1	0.057546	0.0514775	1.11789	0.264738	0.997914	1
285.085	6.03	n	279	69570.5	0.00414459	0.0411363	0.100753	0.919828	0.997914	1
712.416	16.26	m/z	279	41671.3	-0.0211809	0.0325054	-0.651611	0.515255	0.997914	1
613.48	17.31	m/z	19	1496.72	0.0942141	2.428	0.0388031	0.972572	0.997914	1
469.185	12.4	n	279	40781.3	-0.0330405	0.0269605	-1.22551	0.221544	0.997914	1
265.116	5.9	m/z	279	120159	0.0548163	0.0604392	0.906967	0.365305	0.997914	1
312.192	7.37	m/z	279	107498	-0.0401151	0.065071	-0.616483	0.538142	0.997914	1
370.682	4.23	m/z	279	35964	-0.0026655	0.0224736	-0.118606	0.905684	0.997914	1
334.107	11.64	m/z	279	36253.9	-0.0207729	0.0245073	-0.847621	0.397467	0.997914	1
921.753	0.55	m/z	277	47102.1	0.0134132	0.0428946	0.312702	0.754772	0.997914	1
168.049	5.67	m/z	279	5765.4	-0.0300152	0.0414838	-0.723541	0.470029	0.997914	1
299.085	4.98	n	279	36633.8	-0.0331273	0.0223431	-1.48266	0.139434	0.979567	1
846.562	17.19	m/z	279	39913.3	0.0365992	0.0335218	1.0918	0.275979	0.997914	1
286.132	8.55	n	279	71337.2	-0.0210494	0.0615388	-0.342051	0.732602	0.997914	1
461.134	2.99	m/z	279	111055	-0.0434321	0.0650304	-0.667874	0.504835	0.997914	1
593.191	14.03	m/z	128	5472.2	-0.00623437	0.088533	-0.0704186	0.943994	0.997914	1
650.625	0.59	m/z	237	39371.8	0.0489984	0.0590142	0.830282	0.407331	0.997914	1
408.161	6.59	m/z	121	802.204	0.101519	0.0680707	1.49138	0.139106	0.979458	1
634.151	11.23	m/z	279	34126.1	0.0381222	0.0278761	1.36756	0.172688	0.991586	1
407.148	13.73	n	279	35011	-0.0181679	0.0342937	-0.529774	0.596743	0.997914	1
428.148	0.77	n	279	99999.6	-0.00986378	0.051708	-0.190759	0.84887	0.997914	1
252.095	3.07	m/z	279	73524.5	-0.00535099	0.031217	-0.171412	0.864039	0.997914	1
498.164	10.23	n	279	35588.9	-0.0433574	0.0238168	-1.82046	0.0698947	0.871673	1
347.135	3.27	m/z	279	26040.9	0.00363676	0.0147973	0.245771	0.806062	0.997914	1
523.618	16.26	m/z	263	16225.7	0.0399734	0.0562604	0.710507	0.478103	0.997914	1
307.079	6.72	m/z	71	1986.54	-0.0412231	0.306796	-0.134367	0.893663	0.997914	1
413.141	5.72	m/z	279	17872.4	-0.00849121	0.0261307	-0.324951	0.745492	0.997914	1
346.08	7.7	n	44	1.13991e+06	0.308436	0.631678	0.48828	0.629783	0.997914	1
282.065	9.65	m/z	279	27108.9	-0.00491602	0.0160666	-0.305977	0.759879	0.997914	1
403.742	19.11	m/z	37	3008.58	NA	NA	NA	NA	NA	NA
312.217	9.6	m/z	279	15753.2	-0.0575904	0.0547661	-1.05157	0.294021	0.997914	1
660.472	12.14	n	231	118373	-0.115318	0.0912873	-1.26324	0.207938	0.997914	1
439.782	19.4	m/z	15	1099.91	-0.0339453	NA	NA	NA	NA	NA
466.787	16.04	m/z	135	4627.69	-0.015522	0.109882	-0.141261	0.887913	0.997914	1
563.158	14.03	m/z	130	6047.73	-0.0524719	0.0813648	-0.644897	0.520362	0.997914	1
254.105	12.16	m/z	279	31459	-0.0163374	0.023518	-0.694677	0.487908	0.997914	1
249.054	2.74	m/z	204	782.976	-0.0400511	0.0736466	-0.543829	0.58724	0.997914	1
420.216	4.18	m/z	279	51143.7	-0.0372868	0.0402734	-0.925842	0.355428	0.997914	1
267.113	12.52	m/z	279	29575	-0.0259166	0.0264738	-0.978952	0.328558	0.997914	1
390.142	10.61	n	279	30982.4	-0.0145765	0.0241552	-0.603453	0.546759	0.997914	1
567.402	16.72	m/z	274	24480.5	0.0120273	0.0564706	0.212984	0.831517	0.997914	1
522.788	15.77	m/z	42	1277.63	-0.476184	0.441639	-1.07822	0.290837	0.997914	1
919.708	0.57	m/z	252	70651.7	0.042892	0.0716879	0.598316	0.550242	0.997914	1
401.289	16.36	m/z	27	786.932	NA	NA	NA	NA	NA	NA
319.205	3.97	m/z	279	24181.4	-0.00178292	0.0148889	-0.119748	0.90478	0.997914	1
417.074	1.6	m/z	248	14559.7	-0.00801435	0.0685785	-0.116864	0.907075	0.997914	1
414.202	10.51	m/z	279	63531.3	-0.0709821	0.0675055	-1.0515	0.294052	0.997914	1
880.554	16.13	m/z	279	55963.7	-0.0452255	0.0460751	-0.981561	0.327273	0.997914	1
205.05	1.55	m/z	147	732.205	0.0970044	0.0889623	1.0904	0.277704	0.997914	1
444.763	18.64	m/z	128	4568.7	0.131235	0.0837509	1.56696	0.120132	0.962806	1
312.078	5.42	n	45	62260.3	0.335056	0.436657	0.76732	0.44955	0.997914	1
555.405	17.41	m/z	278	21335	-0.0629349	0.0403297	-1.56051	0.11992	0.962806	1
426.177	8.97	n	277	1.70222e+06	-0.0785867	0.140485	-0.559394	0.576402	0.997914	1
351.066	13.23	m/z	279	27643.8	-0.00571835	0.0267212	-0.214	0.830723	0.997914	1
530.307	16.28	m/z	158	5894.9	-0.0434811	0.0613735	-0.708467	0.479859	0.997914	1
656.144	16.98	n	31	370356	0.561243	0.954162	0.588205	0.566474	0.997914	1
453.153	12.33	n	279	27456.9	-0.0179775	0.0197147	-0.911885	0.362715	0.997914	1
374.178	5.13	n	279	67894.7	-0.0253284	0.0458436	-0.552496	0.581106	0.997914	1
280.127	5.47	m/z	279	30527.5	-0.0222861	0.0305778	-0.728833	0.466792	0.997914	1
497.308	7.28	n	279	32370.3	0.000732579	0.0238981	0.0306543	0.97557	0.997914	1
415.255	5.87	m/z	279	23468.7	-0.00976031	0.0163624	-0.596508	0.55138	0.997914	1
497.18	10.75	n	279	32582.5	-0.0190197	0.0293172	-0.648754	0.517097	0.997914	1
257.124	4.38	n	279	17165.3	-0.00366441	0.0327313	-0.111954	0.91095	0.997914	1
428.218	10.21	m/z	279	110395	-0.0649199	0.0872861	-0.74376	0.457726	0.997914	1
353.17	5.01	n	279	33183.2	-0.0197917	0.0352472	-0.561511	0.574956	0.997914	1
309.063	13.48	m/z	34	9843.78	-0.109661	0.401843	-0.272895	0.788424	0.997914	1
937.727	0.57	m/z	273	37637.1	0.00700552	0.0435389	0.160903	0.872304	0.997914	1
356.142	7.33	m/z	33	195.734	0.12147	0.330103	0.367976	0.718032	0.997914	1
330.144	5.77	m/z	279	46137.6	-0.0176342	0.0439336	-0.401383	0.688484	0.997914	1
358.139	10.03	m/z	279	23129.3	-0.0153402	0.0185199	-0.828307	0.408293	0.997914	1
316.106	6.05	n	279	12663.4	-0.0129812	0.0196193	-0.661653	0.508808	0.997914	1
541.353	16.69	m/z	268	61958.3	0.0397874	0.0604485	0.658203	0.511047	0.997914	1
270.604	19.11	m/z	102	4557.63	-0.0107009	0.115867	-0.0923554	0.926647	0.997914	1
1435.9	10.31	n	276	55440.1	-0.0803267	0.0672877	-1.19378	0.233719	0.997914	1
1137.71	6.21	n	279	32069.3	0.0194428	0.0274731	0.707701	0.479795	0.997914	1
699.367	8.42	m/z	279	34797.8	-0.00876165	0.024741	-0.354135	0.723538	0.997914	1
629.403	17.51	m/z	37	7166.82	0.937256	0.671789	1.39516	0.179062	0.991586	1
347.16	9.68	m/z	278	8606.5	0.0340792	0.0487853	0.698555	0.485487	0.997914	1
362.138	7.62	n	279	30295.1	-0.000589557	0.0266079	-0.0221572	0.98234	0.998704	1
378.113	11.78	n	279	22075.8	-0.0112781	0.0142426	-0.79186	0.429199	0.997914	1
380.331	14.9	n	279	31532.9	0.017498	0.0270154	0.647705	0.517775	0.997914	1
312.111	1.42	m/z	273	26340.5	-0.1964	0.132734	-1.47966	0.14026	0.981331	1
664.778	0.57	m/z	278	56050	-0.0579856	0.0612208	-0.947155	0.344485	0.997914	1
339.032	4.83	n	279	56411.1	0.0226891	0.0391637	0.57934	0.562886	0.997914	1
377.134	7.75	m/z	279	21739.7	-0.0142002	0.015053	-0.943349	0.34642	0.997914	1
525.12	15.75	n	272	27108.4	0.018041	0.0550516	0.32771	0.743414	0.997914	1
913.766	0.55	m/z	272	39254.5	0.0148278	0.0547522	0.270816	0.786764	0.997914	1
358.128	4.58	n	279	32690.7	-0.0106133	0.031451	-0.337454	0.73606	0.997914	1
299.103	9.9	m/z	279	8601.03	-0.0315072	0.0269123	-1.17074	0.242829	0.997914	1
237.087	4.47	m/z	279	3957.55	-0.0415254	0.0309255	-1.34276	0.180579	0.991586	1
353.088	5.59	m/z	189	1256.19	0.048196	0.0578372	0.833304	0.405893	0.997914	1
823.003	15.64	m/z	266	50121.3	0.0946494	0.0645381	1.46657	0.143831	0.985312	1
190.09	6.1	m/z	166	669.41	0.106993	0.12183	0.87822	0.38134	0.997914	1
234.981	6.1	m/z	252	3669.82	-0.0254546	0.0797099	-0.31934	0.74977	0.997914	1
284.638	15.66	m/z	277	8069.34	0.0519241	0.0414203	1.25359	0.211181	0.997914	1
498.187	8.78	m/z	279	24213.4	-0.010851	0.0172987	-0.627277	0.531055	0.997914	1
415.734	4.98	m/z	279	46627.1	-0.00361072	0.0223826	-0.161318	0.871974	0.997914	1
575.322	17.09	m/z	262	86700.7	0.00585402	0.0817673	0.0715937	0.942987	0.997914	1
350.157	11.21	m/z	279	38639.1	-0.0893741	0.077631	-1.15127	0.250731	0.997914	1
210.037	1.4	m/z	279	37720.1	-0.0444795	0.0425109	-1.04631	0.296437	0.997914	1
235.039	2.36	n	279	22327.9	-0.0290723	0.0241263	-1.20501	0.229349	0.997914	1
648.203	11.87	m/z	279	50192.6	0.0622062	0.0449817	1.38292	0.167933	0.991586	1
366.177	3.62	m/z	279	23262.9	-0.023296	0.0206711	-1.12698	0.260839	0.997914	1
320.185	4.25	n	279	24590.3	-0.012731	0.0268058	-0.474934	0.635252	0.997914	1
325.21	3.3	n	263	1.04007e+06	-0.00702089	0.15083	-0.0465483	0.962913	0.997914	1
317.14	2.99	m/z	279	25311.9	-0.00692503	0.0201957	-0.342897	0.731967	0.997914	1
380.761	0.59	n	255	35843.3	0.028417	0.0651392	0.43625	0.663074	0.997914	1
181.927	1.6	m/z	279	12052.8	-0.0174965	0.0420738	-0.415852	0.677878	0.997914	1
313.15	3.3	m/z	279	24258.6	0.00625662	0.0229102	0.273094	0.785008	0.997914	1
320.055	5.25	n	254	38306.5	0.0116698	0.0830767	0.140471	0.888414	0.997914	1
602.341	5.29	m/z	279	23083.1	-0.0275682	0.0242881	-1.13505	0.257449	0.997914	1
252.121	3.22	m/z	279	22355	0.00637044	0.0178142	0.357604	0.720944	0.997914	1
232.174	5.01	m/z	279	20448.6	0.00327191	0.0160091	0.204378	0.838226	0.997914	1
837.792	0.55	m/z	268	43944.2	-0.0144709	0.0662496	-0.21843	0.827282	0.997914	1
496.201	9.78	m/z	279	56703.8	0.0273526	0.0643399	0.425127	0.671113	0.997914	1
468.991	6.1	m/z	96	3877.06	-0.0661937	0.104313	-0.63457	0.527693	0.997914	1
201.054	12.99	m/z	21	656.964	-0.381376	0.653422	-0.58366	0.590776	0.997914	1
751.286	0.57	m/z	279	26406.5	0.0114945	0.0367428	0.312837	0.754667	0.997914	1
491.788	15.95	m/z	34	2666.75	0.521453	0.446431	1.16805	0.262295	0.997914	1
451.106	4.3	m/z	87	6521.94	0.203827	0.184266	1.10615	0.272801	0.997914	1
1250.9	18.04	n	225	2.89741e+06	0.0358302	0.0649318	0.551814	0.581701	0.997914	1
916.465	3.41	n	279	27090.9	-0.0190827	0.022921	-0.832543	0.405904	0.997914	1
680.846	9.63	m/z	278	21579.4	-0.0411797	0.0367659	-1.12005	0.263779	0.997914	1
451.266	5.18	m/z	279	42169.2	0.0216838	0.0395015	0.548936	0.583543	0.997914	1
650.402	16.19	m/z	266	37419.6	-0.00473488	0.0598551	-0.0791058	0.937016	0.997914	1
373.235	16.21	m/z	18	387.076	1.53431	NA	NA	NA	NA	NA
421.181	9.08	m/z	277	113172	0.000902837	0.0834655	0.0108169	0.991378	0.999611	1
279.122	4.08	n	279	20257.5	-0.0191654	0.0154173	-1.24311	0.215002	0.997914	1
824.715	0.57	m/z	208	95649.4	-0.010399	0.0973092	-0.106865	0.915015	0.997914	1
448.204	6	n	279	22413.9	-0.0283961	0.0246199	-1.15338	0.249866	0.997914	1
694.546	17.31	m/z	18	1707.07	-1.72225	1.29687	-1.32801	0.276172	0.997914	1
303.134	5.67	m/z	279	23179.8	-0.0176693	0.0250916	-0.704192	0.481974	0.997914	1
692.627	12.28	m/z	278	25763	0.0157459	0.0353366	0.445597	0.656279	0.997914	1
435.287	15.27	m/z	279	45957.9	0.0212509	0.031135	0.682541	0.495534	0.997914	1
522.248	9.93	m/z	207	562082	-0.0239602	0.146054	-0.16405	0.869873	0.997914	1
588.212	6.64	m/z	279	32767.9	0.0109765	0.038037	0.288573	0.773149	0.997914	1
627.094	11.47	m/z	279	23805.3	-0.0314174	0.0287765	-1.09177	0.275993	0.997914	1
447.779	19.32	m/z	50	2033.76	-0.103616	0.156126	-0.663672	0.512142	0.997914	1
461.134	3.77	m/z	279	40383.6	-0.0669337	0.0513184	-1.30428	0.193346	0.997914	1
376.127	7.83	n	279	20937.6	-0.0249125	0.0200826	-1.24051	0.215961	0.997914	1
642.342	17.36	m/z	153	5662.63	0.123881	0.0516217	2.39979	0.0178447	0.576176	1
291.684	15.66	m/z	271	8321.61	0.0324975	0.0572914	0.567232	0.571087	0.997914	1
265.168	6.39	n	279	21525.4	-0.024733	0.0281167	-0.879655	0.379898	0.997914	1
403.32	13.58	m/z	270	12656.5	0.116117	0.0570671	2.03474	0.0429807	0.762827	1
390.727	18.42	m/z	35	4490.02	0.0827999	0.144113	0.574548	0.573587	0.997914	1
528.291	15.86	m/z	275	19642.8	0.035892	0.0462074	0.776758	0.438054	0.997914	1
681.276	12.21	m/z	276	52433.7	-0.0359366	0.0596854	-0.6021	0.547664	0.997914	1
400.118	13.32	m/z	209	3061.42	-0.0283064	0.0510663	-0.554308	0.580041	0.997914	1
338.134	5.25	m/z	242	974.388	-0.0716415	0.044346	-1.61551	0.107687	0.949567	1
189.038	3.56	m/z	21	82.9168	NA	NA	NA	NA	NA	NA
1208.75	6.44	n	279	29148.5	0.0174562	0.0296118	0.589502	0.556061	0.997914	1
368.179	6.87	m/z	279	19812.9	-0.0249337	0.0279262	-0.892844	0.372806	0.997914	1
289.118	6.51	m/z	279	19915.4	-0.0105488	0.0203366	-0.518713	0.604423	0.997914	1
361.109	8.6	n	39	429918	-0.286321	0.690387	-0.414726	0.682757	0.997914	1
457.276	10.95	m/z	165	107560	-0.0252884	0.0963159	-0.262557	0.793276	0.997914	1
279.029	5.72	m/z	279	17186.9	-0.00337636	0.0160707	-0.210095	0.833766	0.997914	1
283.132	11.13	n	279	31430.4	-0.028869	0.0385303	-0.749254	0.454414	0.997914	1
375.123	10.51	m/z	279	23412.3	-0.0131443	0.0203608	-0.645572	0.519154	0.997914	1
382.759	0.59	m/z	269	28735	-0.0460975	0.141682	-0.325359	0.745194	0.997914	1
438.756	15.51	m/z	123	3397.79	0.0595271	0.0635298	0.936994	0.350997	0.997914	1
560.341	9.3	n	196	103251	0.152014	0.149917	1.01399	0.312022	0.997914	1
744.523	15.34	n	47	1.68802e+06	0.272171	0.485017	0.561157	0.579154	0.997914	1
473.107	5.59	m/z	25	648.736	-0.149043	0.0968688	-1.5386	0.162462	0.991586	1
290.629	9.68	n	278	11447.1	0.0502171	0.0583359	0.860827	0.390165	0.997914	1
421.401	18.51	m/z	279	19005.8	-0.0422163	0.0332921	-1.26806	0.205966	0.997914	1
385.232	4.23	n	279	31611.7	0.00260728	0.0321831	0.0810139	0.935496	0.997914	1
284.092	5.67	m/z	119	5750.54	-0.0036029	0.0992304	-0.0363085	0.971114	0.997914	1
244.052	4.58	n	279	28404.4	-0.0339427	0.0269609	-1.25896	0.20923	0.997914	1
473.723	5.34	m/z	279	19254.8	-0.0100265	0.0179316	-0.559155	0.576561	0.997914	1
549.413	16.32	m/z	277	35520.9	0.16762	0.0672962	2.49078	0.0134067	0.506792	1
245.149	4.35	m/z	279	18034.8	-0.00869176	0.0188318	-0.461546	0.644811	0.997914	1
461.277	12.24	n	269	182601	-0.119976	0.0995429	-1.20527	0.229293	0.997914	1
250.143	3.04	n	279	38905.1	0.00747621	0.0193918	0.385535	0.700171	0.997914	1
287.139	6.59	m/z	279	36676.8	-0.0443111	0.0537795	-0.823941	0.410765	0.997914	1
719.391	12.14	m/z	271	37866.3	0.0384786	0.0653553	0.58876	0.556576	0.997914	1
446.26	15.77	m/z	40	2016.39	0.065767	0.362025	0.181664	0.85777	0.997914	1
494.192	13.65	m/z	279	29288.4	0.000222388	0.0348969	0.00637272	0.99492	0.999802	1
471.952	11.03	m/z	163	91772.2	0.0320489	0.0789337	0.406024	0.685354	0.997914	1
293.09	6.89	n	279	24386.8	-0.0622748	0.028832	-2.15992	0.0317374	0.686085	1
854.091	11.85	m/z	274	27413.8	0.0229052	0.0467584	0.489862	0.624673	0.997914	1
282.094	5.27	m/z	279	21309.8	-0.0211683	0.0263861	-0.802253	0.423174	0.997914	1
1538.76	7.88	n	279	23599.5	-0.00867407	0.0340799	-0.254522	0.799303	0.997914	1
321.067	1.4	m/z	279	22894.8	-0.00353726	0.018268	-0.193632	0.846623	0.997914	1
492.275	5.15	m/z	279	71299	-0.0598088	0.0469308	-1.2744	0.203713	0.997914	1
449.396	17.19	m/z	96	1766.55	0.00914912	0.0826727	0.110667	0.912184	0.997914	1
459.215	9.8	m/z	222	208194	-0.0503892	0.099829	-0.504755	0.614301	0.997914	1
451.174	12.02	n	279	22281.7	-0.0214587	0.0302435	-0.709529	0.478663	0.997914	1
510.249	6.03	m/z	279	18221.2	-0.00914151	0.0198679	-0.460114	0.645837	0.997914	1
321.101	11.44	m/z	94	1300.03	-0.0409807	0.0804165	-0.509606	0.611824	0.997914	1
243.113	5.64	m/z	279	22297.8	-0.0102339	0.025229	-0.405642	0.685356	0.997914	1
605.856	11.36	m/z	279	29580.1	-0.0435256	0.0466452	-0.933122	0.351665	0.997914	1
282.192	16.17	m/z	244	56112.3	0.0551439	0.0658209	0.837786	0.403072	0.997914	1
360.155	7.13	m/z	279	33813.5	-0.00250457	0.0231348	-0.10826	0.913877	0.997914	1
565.262	11.13	m/z	32	4730.98	-0.263106	0.331561	-0.793537	0.439075	0.997914	1
428.3	11.8	m/z	277	55017.4	0.0451305	0.076155	0.592614	0.553982	0.997914	1
885.713	0.57	m/z	237	69121.5	0.0672051	0.0727407	0.9239	0.356609	0.997914	1
346.124	1.4	m/z	275	11462.6	-0.0181935	0.0421876	-0.431253	0.666665	0.997914	1
315.134	7.1	m/z	279	36248.4	0.0353076	0.041395	0.852943	0.394514	0.997914	1
290.16	3.66	m/z	262	3505.07	0.0995969	0.0689542	1.44439	0.149978	0.990573	1
706.758	0.57	m/z	259	55346.7	0.0199165	0.0643183	0.309655	0.757105	0.997914	1
224.152	6.61	n	279	22189.8	0.0200583	0.0247394	0.810782	0.418268	0.997914	1
850.251	12.6	m/z	239	78787.7	0.0276898	0.0954816	0.290002	0.7721	0.997914	1
515.19	9.43	n	279	19629.9	-0.0155987	0.0231686	-0.673269	0.501403	0.997914	1
206.048	1.66	m/z	113	377.635	-0.126097	0.108271	-1.16464	0.247208	0.997914	1
315.148	4.08	m/z	202	9450.17	0.0771543	0.105871	0.728756	0.46712	0.997914	1
385.127	11.31	n	279	20920	-0.0104355	0.0299328	-0.348631	0.727662	0.997914	1
359.294	16.13	m/z	279	9966.81	0.0462148	0.0412828	1.11947	0.264023	0.997914	1
358.071	3.79	n	279	34313	-0.0176544	0.0574709	-0.307188	0.758958	0.997914	1
666.58	19.45	m/z	279	40326.6	-0.013156	0.042016	-0.313119	0.754453	0.997914	1
383.176	6.28	n	279	28458.3	0.0491141	0.0414337	1.18537	0.237007	0.997914	1
310.137	4.93	m/z	279	48195.8	-0.0344735	0.0790456	-0.436122	0.663128	0.997914	1
936.496	4.55	n	279	18703.9	-0.00109809	0.0205866	-0.0533403	0.957504	0.997914	1
665.245	11.59	m/z	267	49702.7	0.0606603	0.065051	0.932504	0.352025	0.997914	1
323.132	5.34	m/z	279	41270.1	-0.00944536	0.0543001	-0.173947	0.862049	0.997914	1
225.321	10.7	m/z	276	11282.9	-0.0553786	0.0520046	-1.06488	0.28798	0.997914	1
266.088	3.54	n	279	78463.1	0.0326321	0.0395505	0.825072	0.410123	0.997914	1
443.123	6.13	m/z	279	33190.6	-0.0294572	0.0348462	-0.845348	0.398731	0.997914	1
315.214	4	m/z	279	20279	-0.00405077	0.0257859	-0.157093	0.8753	0.997914	1
347.08	7.96	m/z	279	35050.2	0.0681999	0.030072	2.26789	0.0241967	0.646826	1
185.165	3.64	m/z	279	18414.5	0.00259679	0.0170461	0.15234	0.879043	0.997914	1
481.229	9.96	m/z	210	181904	0.0993233	0.104733	0.948347	0.344197	0.997914	1
318.145	7.07	m/z	279	19974.3	-0.0155804	0.0181683	-0.857558	0.391964	0.997914	1
559.463	14.79	m/z	255	53234.7	-0.0288431	0.0614162	-0.469633	0.639068	0.997914	1
283.099	3.64	n	279	24703.8	-0.0136424	0.025885	-0.527037	0.598639	0.997914	1
741.752	0.57	m/z	258	46469.6	0.0315961	0.0648373	0.487314	0.626504	0.997914	1
427.042	5.27	m/z	279	22964.6	0.00594973	0.0292964	0.203087	0.839233	0.997914	1
491.263	14.45	m/z	180	240256	-0.228469	0.145852	-1.56645	0.11927	0.962806	1
337.115	9.56	m/z	279	28240.9	-0.0271927	0.0413905	-0.656979	0.511804	0.997914	1
757.489	16.88	n	261	57135.9	0.106636	0.11016	0.968014	0.334045	0.997914	1
318.097	7.37	m/z	279	20084.2	-0.00961925	0.0283751	-0.339003	0.734894	0.997914	1
278.133	4.5	m/z	272	332.553	-0.0726267	0.033747	-2.1521	0.0323834	0.686207	1
425.362	15.95	m/z	276	14218.2	0.153422	0.0450458	3.4059	0.000770528	0.133571	1
640.564	19.19	m/z	279	24411.8	-0.0121154	0.0421611	-0.287359	0.774077	0.997914	1
544.318	15.84	m/z	203	5380.81	0.0533431	0.0695835	0.766605	0.444349	0.997914	1
271.107	11.28	m/z	279	19927.5	-0.0095026	0.0230519	-0.412226	0.68053	0.997914	1
330.17	6.81	m/z	64	83.4326	0.0833818	0.113458	0.734911	0.466207	0.997914	1
243.195	5.05	n	279	20060.7	-0.00315742	0.0227284	-0.13892	0.889626	0.997914	1
604.056	4.83	n	273	102975	0.110745	0.0854832	1.29551	0.196373	0.997914	1
392.034	1.08	m/z	279	16993.2	0.0104354	0.0188929	0.552346	0.581208	0.997914	1
235.016	7.37	n	279	17021.4	-0.00388269	0.0141937	-0.273551	0.784658	0.997914	1
465.309	11.78	n	164	341409	-0.117405	0.137756	-0.852268	0.395521	0.997914	1
205.093	4.45	m/z	181	3498.29	0.107429	0.101334	1.06015	0.290685	0.997914	1
671.476	16.56	m/z	265	14877.4	0.0139822	0.103561	0.135014	0.892717	0.997914	1
459.779	15.97	m/z	26	3163.72	0.146634	1.01014	0.145162	0.887782	0.997914	1
346.197	6.99	m/z	279	34282.6	-0.00218646	0.0293433	-0.074513	0.940662	0.997914	1
427.197	7.07	n	279	65872.1	0.0371468	0.0537884	0.690609	0.490457	0.997914	1
655.455	16.9	m/z	279	212738	-0.0761938	0.0562307	-1.35502	0.176644	0.991586	1
554.345	13.2	m/z	279	20189.2	0.00424451	0.0236384	0.17956	0.857645	0.997914	1
581.456	14.9	m/z	274	35869.4	-0.0701206	0.0581833	-1.20517	0.229312	0.997914	1
310.116	6.41	n	279	17816.6	0.00532174	0.0291722	0.182425	0.855398	0.997914	1
612.372	15.64	n	279	22659.4	-0.0277313	0.0310439	-0.893294	0.372566	0.997914	1
333.144	5.87	m/z	279	30631.3	0.000823256	0.0308441	0.0266909	0.978728	0.99829	1
256.115	5.92	m/z	60	235.948	-0.232365	0.229623	-1.01194	0.317965	0.997914	1
280.643	16.08	m/z	185	700.349	-0.0283524	0.0659135	-0.430145	0.667676	0.997914	1
451.2	11.47	m/z	51	295.374	0.157852	0.0973517	1.62147	0.115046	0.954647	1
366.201	4.68	n	279	14958.6	-0.0105401	0.019422	-0.542687	0.587833	0.997914	1
329.111	9.75	m/z	279	17151.2	-0.0157748	0.0280086	-0.563212	0.573799	0.997914	1
509.296	5.29	m/z	279	21325.7	0.0166853	0.0258505	0.645452	0.519231	0.997914	1
281.137	7.35	n	279	30475.3	-0.0222729	0.0307458	-0.724421	0.46949	0.997914	1
511.164	10.29	m/z	158	1208.06	-0.0064216	0.0399656	-0.160678	0.872589	0.997914	1
262.601	10.38	m/z	279	43054.7	0.0807159	0.0523564	1.54166	0.12443	0.971278	1
373.273	12.94	m/z	279	45728.2	0.0230288	0.0453749	0.507523	0.612239	0.997914	1
445.139	4.5	m/z	279	41941.6	-0.0805213	0.0581022	-1.38586	0.167036	0.991586	1
496.164	9.88	m/z	83	1643.11	-0.00497781	0.13923	-0.0357524	0.971591	0.997914	1
867.591	16.95	m/z	276	31315.7	0.0197213	0.044607	0.442113	0.658798	0.997914	1
383.126	9.25	n	274	10328.7	-0.0444698	0.0638477	-0.696498	0.486782	0.997914	1
563.34	12.99	m/z	160	64292	0.00691813	0.070663	0.0979032	0.922153	0.997914	1
542.207	7.37	m/z	279	39640.8	0.0660656	0.0531837	1.24221	0.215331	0.997914	1
390.142	9.45	n	279	18663.4	-0.000922106	0.0240215	-0.0383867	0.96941	0.997914	1
397.198	13.6	m/z	279	19239.6	0.0302009	0.0277427	1.08861	0.277383	0.997914	1
583.061	16.54	m/z	25	527863	1.09502	1.0803	1.01362	0.340435	0.997914	1
534.707	0.59	m/z	249	20012.2	-0.0408165	0.0538878	-0.757436	0.449603	0.997914	1
266.138	4.83	n	279	17673.1	-0.0242321	0.0207742	-1.16645	0.244551	0.997914	1
398.076	3.19	m/z	18	4916.48	0.223359	1.67419	0.133413	0.902313	0.997914	1
517.663	0.59	n	255	24562.3	0.0441241	0.0524936	0.840562	0.401478	0.997914	1
522.29	6.08	m/z	279	18004.3	0.004445	0.0184761	0.240581	0.810079	0.997914	1
478.425	17.66	m/z	36	1383.21	0.094309	0.121204	0.778101	0.446618	0.997914	1
460.208	8.68	m/z	278	41031.3	-0.062181	0.0589985	-1.05394	0.292939	0.997914	1
353.111	6.05	n	279	16358.8	-0.0031342	0.0150944	-0.207641	0.83568	0.997914	1
276.031	8.99	m/z	25	1741.24	-0.346617	0.357879	-0.968533	0.361144	0.997914	1
326.087	2.81	m/z	83	983.309	0.00889245	0.0821548	0.10824	0.914166	0.997914	1
370.243	3.94	m/z	136	870284	-0.315988	0.253242	-1.24777	0.214741	0.997914	1
421.242	6.39	m/z	279	19298.3	0.0123449	0.0249471	0.494841	0.62115	0.997914	1
397.323	15.86	n	279	21996.2	0.00414774	0.0309387	0.134063	0.893461	0.997914	1
248.095	4.2	m/z	277	3005.62	0.0198558	0.0438596	0.452713	0.651154	0.997914	1
671.422	18.85	m/z	274	29427.1	-0.00864727	0.041507	-0.208333	0.835144	0.997914	1
787.673	12.91	m/z	275	19479	-0.00315855	0.0368877	-0.085626	0.931834	0.997914	1
442.796	0.57	m/z	277	65383.6	0.0247043	0.062645	0.394353	0.693662	0.997914	1
1588.94	11.33	n	165	85411.5	0.072109	0.0931994	0.773706	0.440409	0.997914	1
228.098	1.44	m/z	279	22909.9	-0.0435578	0.0232016	-1.87736	0.0616424	0.854792	1
549.267	9.16	m/z	265	63892.8	0.129689	0.0762893	1.69996	0.0904611	0.921647	1
251.068	11.73	m/z	279	59715.2	-0.095998	0.0608867	-1.57666	0.116147	0.958072	1
443.185	8.24	m/z	279	65985.4	0.0230232	0.0532279	0.432539	0.665725	0.997914	1
667.207	10.33	m/z	279	18992.2	-0.0418406	0.0288595	-1.44981	0.148376	0.989269	1
452.181	11.59	m/z	279	16900.2	-0.000332983	0.0203737	-0.0163438	0.986973	0.998771	1
427.218	10.7	m/z	207	46984.2	-0.0216355	0.112651	-0.192059	0.847912	0.997914	1
643.412	17.51	m/z	259	52657.7	0.0551768	0.070147	0.786589	0.432339	0.997914	1
653.237	11.75	m/z	41	30723.6	-0.217087	0.530593	-0.409141	0.686392	0.997914	1
582.386	12.62	m/z	270	29429.4	-0.0310799	0.0471578	-0.659061	0.510491	0.997914	1
368.127	4.7	m/z	211	295632	-0.315241	0.168336	-1.87269	0.0627234	0.856235	1
496.94	8.58	m/z	279	32517.7	-0.0392089	0.0510436	-0.768146	0.443131	0.997914	1
281.981	16.17	m/z	189	57715.5	0.0706116	0.112212	0.629272	0.530052	0.997914	1
427.284	14.32	m/z	279	43457.8	0.0312604	0.0412275	0.758241	0.449027	0.997914	1
385.31	15.51	m/z	279	17523.4	0.0200583	0.0272095	0.73718	0.46171	0.997914	1
327.079	5.25	m/z	59	752.433	0.120119	0.13791	0.870993	0.389088	0.997914	1
166.078	11.51	m/z	74	17411.9	-0.00420261	0.204754	-0.0205252	0.983705	0.998771	1
462.267	11	m/z	275	52239.7	0.00195152	0.0777297	0.0251065	0.979991	0.998704	1
665.777	0.57	m/z	261	35739.7	0.0195897	0.0600415	0.326269	0.744516	0.997914	1
484.236	12.09	m/z	277	81133.5	-0.201788	0.0669222	-3.01526	0.00283651	0.293557	1
263.075	3.35	m/z	264	4753.68	0.0429591	0.0591984	0.72568	0.46876	0.997914	1
947.76	0.55	m/z	264	27681.2	-0.0628248	0.062141	-1.011	0.313063	0.997914	1
364.15	5.13	m/z	279	17637.4	0.00808737	0.01962	0.412199	0.680549	0.997914	1
541.446	16.66	m/z	267	21787.9	0.0984428	0.063544	1.54921	0.122666	0.966168	1
266.609	15.29	m/z	175	1230.13	-0.0262699	0.0596086	-0.440706	0.660077	0.997914	1
738.852	6.46	m/z	279	15147.3	-0.0232878	0.0216052	-1.07788	0.282135	0.997914	1
532.244	6.39	m/z	279	17169.1	0.00279309	0.0201413	0.138675	0.88982	0.997914	1
390.248	8.85	m/z	252	174397	0.119182	0.152185	0.783139	0.43438	0.997914	1
424.209	12.79	m/z	27	1583.97	0.0195488	0.662668	0.0295001	0.977046	0.997914	1
905.779	0.55	m/z	259	31647.5	-0.0184138	0.0645192	-0.285401	0.775596	0.997914	1
418.137	13.01	m/z	279	18426.3	-0.0142586	0.027867	-0.511664	0.609342	0.997914	1
682.428	14.52	m/z	275	78410.7	0.0315247	0.0719306	0.438266	0.661581	0.997914	1
273.101	6.51	m/z	167	9251.87	0.36197	0.205898	1.75801	0.080947	0.911217	1
554.345	13.01	m/z	279	17526.8	0.00344906	0.0237918	0.144968	0.884854	0.997914	1
378.238	5.44	n	279	23081.5	0.0272948	0.0418259	0.65258	0.514631	0.997914	1
442.196	2.66	n	279	16493.9	-0.00345397	0.0208203	-0.165895	0.868375	0.997914	1
817.726	0.57	m/z	224	52092	0.0803904	0.0752634	1.06812	0.28678	0.997914	1
572.187	13.56	m/z	255	97113.4	0.0232885	0.0827046	0.281587	0.77852	0.997914	1
299.139	8.6	m/z	279	32765.4	-0.0579506	0.0582098	-0.995547	0.320441	0.997914	1
226.613	5.01	m/z	279	11950.4	0.00952363	0.0127074	0.749457	0.454292	0.997914	1
826.575	19.37	m/z	275	39183.6	-0.0336106	0.127327	-0.263971	0.792025	0.997914	1
400.117	5.01	m/z	279	120660	0.0136874	0.0609404	0.224602	0.822474	0.997914	1
515.978	11.28	m/z	164	64790.2	0.064049	0.0801305	0.799308	0.425476	0.997914	1
370.083	0.77	m/z	36	72564.8	0.551946	0.365205	1.51133	0.148061	0.989269	1
581.454	18.42	m/z	195	22244.3	-0.058513	0.0804708	-0.727134	0.468144	0.997914	1
680.33	5.97	m/z	279	24949.4	-0.0011456	0.0298136	-0.0384253	0.969379	0.997914	1
127.063	4.33	n	279	32728.5	0.0191316	0.0334141	0.572559	0.567462	0.997914	1
161.137	6.51	m/z	279	176973	-0.0816896	0.0511291	-1.59771	0.111381	0.950485	1
588.365	14.79	m/z	278	22945.2	-0.00146025	0.0442147	-0.0330265	0.97368	0.997914	1
464.204	7.35	n	247	91467.9	-0.0846132	0.113056	-0.748417	0.455015	0.997914	1
744.444	16.32	m/z	268	30312.7	-0.0521263	0.0456195	-1.14263	0.25434	0.997914	1
601.319	5.59	m/z	279	15458.5	-0.00591795	0.0196727	-0.30082	0.763804	0.997914	1
696.216	18.85	n	73	157099	-0.139225	0.323904	-0.429835	0.669126	0.997914	1
513.276	12.33	n	266	101959	0.0230283	0.10472	0.219903	0.826137	0.997914	1
274.038	8.99	m/z	15	1571.87	NA	NA	NA	NA	NA	NA
666.47	16.66	m/z	266	33452.7	0.0543749	0.0596837	0.911051	0.363202	0.997914	1
403.255	5.03	m/z	279	12745.3	0.00363474	0.0175988	0.206533	0.836544	0.997914	1
792.538	16.81	m/z	253	56453.8	-0.124829	0.151762	-0.822527	0.411648	0.997914	1
277.005	4.13	m/z	272	14695.4	0.0948421	0.149727	0.633434	0.527051	0.997914	1
961.578	17.69	m/z	231	46495.3	0.004562	0.0596669	0.0764578	0.93913	0.997914	1
717.543	18.93	m/z	276	43412.7	-0.0322216	0.0499234	-0.645421	0.519256	0.997914	1
300.074	9.13	n	279	12295.5	0.00532297	0.0263153	0.202276	0.839866	0.997914	1
516.198	11.13	m/z	279	15899.9	-0.0208477	0.0203614	-1.02389	0.306886	0.997914	1
404.122	8.4	n	279	17039.2	-0.0172674	0.0255194	-0.676639	0.499265	0.997914	1
377.134	9.45	m/z	279	19801.1	0.0168497	0.0235626	0.715105	0.475217	0.997914	1
1336.76	6.05	n	279	30005.4	-0.0380722	0.0549316	-0.693084	0.488906	0.997914	1
246.028	2.11	m/z	279	12014.3	-0.00234865	0.0121197	-0.193787	0.846501	0.997914	1
351.132	7.3	m/z	162	182136	0.624443	0.222683	2.80417	0.00578354	0.403317	1
404.211	10.93	n	274	46351.1	-0.0315359	0.0686831	-0.459151	0.646536	0.997914	1
691.424	16.06	m/z	272	34816	0.0256009	0.0691667	0.370134	0.711608	0.997914	1
295.105	7.83	n	279	13054.1	-0.00908602	0.0215764	-0.421109	0.67404	0.997914	1
765.416	10.7	m/z	137	299719	0.291617	0.159617	1.82698	0.0703422	0.872545	1
339.029	4.91	m/z	123	855.041	0.0696768	0.0844464	0.825101	0.411318	0.997914	1
725.138	12.16	m/z	275	17589	-0.0334318	0.0410696	-0.814028	0.416423	0.997914	1
651.44	16.79	m/z	279	23707.3	-0.0176592	0.0423465	-0.417017	0.677027	0.997914	1
365.108	2.46	n	279	29719.9	0.03252	0.0257227	1.26425	0.207326	0.997914	1
243.153	6.92	m/z	279	17542.4	0.00385155	0.0275448	0.139829	0.888909	0.997914	1
383.708	6.56	m/z	279	17469.5	-0.00612076	0.0257905	-0.237326	0.8126	0.997914	1
599.347	12.14	m/z	232	86460.3	-0.073968	0.0968096	-0.764057	0.445721	0.997914	1
366.202	6.21	m/z	279	44539.9	0.148105	0.0506717	2.92282	0.00378917	0.328426	1
682.574	17.94	m/z	229	10134.7	0.0153635	0.0609616	0.25202	0.801284	0.997914	1
318.097	9.23	m/z	279	15293.1	-0.00872034	0.0252859	-0.34487	0.730485	0.997914	1
240.24	15.77	m/z	180	558.524	0.0312118	0.03292	0.948112	0.344539	0.997914	1
462.202	10.68	m/z	246	66071.7	-0.0362938	0.129084	-0.281165	0.778852	0.997914	1
285.016	4.33	n	279	13644.7	0.00334614	0.0162913	0.205394	0.837433	0.997914	1
319.165	6.08	m/z	180	2348.07	0.132305	0.0858597	1.54094	0.125396	0.971506	1
307.085	10.83	m/z	31	6061.31	0.265268	0.33252	0.79775	0.436696	0.997914	1
313.252	16.13	m/z	156	975.931	0.0217993	0.0463907	0.469907	0.639203	0.997914	1
299.228	10.98	m/z	279	28175.5	0.0422706	0.049982	0.845716	0.398527	0.997914	1
651.427	15.14	m/z	262	53724.4	-0.0239423	0.0699727	-0.342166	0.732535	0.997914	1
1035.6	5.03	n	279	18126.5	-0.0134323	0.0320303	-0.419363	0.675314	0.997914	1
503.242	10.11	m/z	178	189926	0.0790664	0.0837405	0.944184	0.346564	0.997914	1
358.126	4.91	m/z	279	17828.4	0.0188989	0.0248792	0.759628	0.448198	0.997914	1
723.599	18.9	m/z	278	15559.2	0.0586986	0.0371076	1.58185	0.114964	0.954647	1
748.439	16.06	m/z	275	27464.3	-0.0229178	0.0392726	-0.583556	0.560058	0.997914	1
593.465	16.98	m/z	267	33983.1	-0.0309166	0.0892177	-0.34653	0.729253	0.997914	1
844.567	16.61	m/z	211	54297.6	0.0247997	0.0865371	0.286579	0.774759	0.997914	1
358.114	7.98	n	279	12405	-0.00457412	0.022858	-0.20011	0.841558	0.997914	1
312.096	4.7	n	279	44918.1	0.0414075	0.0434958	0.95199	0.342029	0.997914	1
493.208	12.26	m/z	278	20029.6	0.0212347	0.0465512	0.456158	0.648677	0.997914	1
377.134	8.11	m/z	279	13386.1	-0.00824925	0.0175732	-0.469422	0.639181	0.997914	1
415.164	10.13	m/z	240	957299	0.1298	0.106717	1.2163	0.225223	0.997914	1
251.102	6.46	m/z	279	133154	0.00173031	0.0472654	0.0366083	0.970827	0.997914	1
851.529	17	n	274	25720.1	-0.0159307	0.0841352	-0.189346	0.84998	0.997914	1
430.172	3.66	m/z	279	11837.1	-0.00389711	0.0179208	-0.217464	0.828026	0.997914	1
245.178	10.95	n	279	15264.6	-0.0274073	0.0269265	-1.01786	0.309739	0.997914	1
282.065	5.44	m/z	253	13393.5	0.0759463	0.0596867	1.27242	0.20455	0.997914	1
399.362	13.53	m/z	260	10095.9	-0.0249088	0.0476919	-0.522285	0.601974	0.997914	1
616.153	12.64	m/z	208	42260.6	-0.113918	0.103801	-1.09746	0.273898	0.997914	1
434.283	16.04	m/z	258	10139	0.019759	0.123591	0.159874	0.873121	0.997914	1
357.119	1.51	n	279	17780.2	0.0059876	0.0295123	0.202885	0.839391	0.997914	1
397.294	13.01	n	279	22644.3	-0.0455048	0.0449929	-1.01138	0.312822	0.997914	1
799.632	17.66	m/z	264	25289.2	0.0991525	0.0512509	1.93465	0.054234	0.819228	1
247.144	9.7	m/z	276	44376.3	-0.0135233	0.0840411	-0.160913	0.872294	0.997914	1
298.114	3.74	n	279	15552.9	-0.00356177	0.0216835	-0.164262	0.869659	0.997914	1
244.052	3.39	n	279	19005.7	-0.0352824	0.025559	-1.38043	0.168698	0.991586	1
349.152	10.61	n	279	23413.5	-0.0403982	0.0584067	-0.691671	0.489791	0.997914	1
328.142	6.94	n	279	141295	0.170159	0.0641074	2.65427	0.00846199	0.464439	1
388.305	11.28	m/z	277	43709.8	0.00845495	0.0581553	0.145386	0.884525	0.997914	1
209.128	7.47	m/z	272	5691.46	0.0684339	0.0458883	1.49132	0.137186	0.979322	1
434.195	8.85	m/z	279	19490	-0.0588562	0.0323154	-1.8213	0.0697653	0.871673	1
311.077	8.63	n	279	16927.3	-0.0227825	0.0299157	-0.761558	0.447048	0.997914	1
573.412	17.66	m/z	59	1.13293e+06	-1.2656	0.770213	-1.64318	0.108385	0.949567	1
294.133	5.36	m/z	279	17986.4	-0.0562198	0.0347459	-1.61803	0.106928	0.949567	1
550.314	11.87	m/z	279	30509.2	-0.0265421	0.0370751	-0.715902	0.474726	0.997914	1
316.248	11	m/z	279	5776.5	-0.0743628	0.119397	-0.62282	0.533975	0.997914	1
124.051	4.91	m/z	207	1521.58	0.32199	0.128826	2.49943	0.0133447	0.506792	1
631.283	5.27	m/z	239	22001.3	-0.0593405	0.035206	-1.68552	0.0933808	0.928985	1
675.197	8.75	m/z	276	14817.8	-0.00274231	0.0357357	-0.0767387	0.938894	0.997914	1
269.128	16.66	m/z	278	29128.5	-0.0315471	0.0540001	-0.584204	0.559617	0.997914	1
443.257	5.9	m/z	279	16171.4	0.0276244	0.0331514	0.83328	0.405488	0.997914	1
481.336	15.51	m/z	274	30290.9	0.0905771	0.0618596	1.46424	0.144421	0.985312	1
561.272	15.27	n	278	10059.6	-0.0727206	0.0453602	-1.60318	0.110173	0.949567	1
1347.78	6.79	n	275	28196.7	-0.13202	0.0959784	-1.37551	0.170233	0.991586	1
292.227	11.08	m/z	272	66373.9	0.0664322	0.0968967	0.685598	0.493626	0.997914	1
269.151	15.2	m/z	41	3051.42	-0.108878	0.283181	-0.384482	0.704487	0.997914	1
707.758	0.57	m/z	231	41076.2	0.0671171	0.0650215	1.03223	0.303206	0.997914	1
291.111	10.13	m/z	279	55450.4	0.0316074	0.0378635	0.834773	0.404649	0.997914	1
283.131	10.29	n	279	20897.3	-0.0308987	0.0368547	-0.838393	0.402617	0.997914	1
627.356	9.53	m/z	135	60222.9	0.346026	0.136739	2.53056	0.0127643	0.506792	1
317.153	3.22	m/z	279	11291.4	-0.0154137	0.0147254	-1.04675	0.296235	0.997914	1
938.529	10.01	n	235	332663	-0.120139	0.129629	-0.926789	0.35512	0.997914	1
315.08	2.61	n	279	18053.3	-0.0279852	0.0238859	-1.17162	0.242474	0.997914	1
378.133	3.49	m/z	279	23785.4	-0.0436934	0.0396618	-1.10165	0.271682	0.997914	1
380.112	2.49	m/z	279	41040	0.272192	0.0754926	3.60554	0.000376521	0.100415	1
392.732	17.71	m/z	18	1101.94	-0.612273	0.789414	-0.775604	0.519135	0.997914	1
473.254	15.49	m/z	269	20322	-0.114407	0.0473553	-2.41592	0.0164494	0.553692	1
743.526	17.86	m/z	239	9907.64	0.0637895	0.0532303	1.19837	0.232124	0.997914	1
518.224	10.36	m/z	265	33678.1	0.101741	0.0723242	1.40674	0.160827	0.991586	1
323.161	12.28	m/z	277	12265.3	-0.108528	0.0561378	-1.93324	0.0543545	0.819228	1
373.158	8.73	m/z	83	256.496	-0.056554	0.261868	-0.215964	0.829737	0.997914	1
368.065	5.29	m/z	135	23599.8	-0.0331516	0.117109	-0.283085	0.777639	0.997914	1
496.165	11.75	n	123	208387	-0.268127	0.369249	-0.726143	0.469448	0.997914	1
657.506	18.3	m/z	276	29500	0.0681422	0.0530803	1.28376	0.20044	0.997914	1
648.186	10.77	n	279	15222.3	0.0243809	0.030683	0.794607	0.427602	0.997914	1
413.188	4.45	n	279	12588.6	-0.008994	0.0249719	-0.360165	0.71903	0.997914	1
528.272	6.08	m/z	279	20933.4	0.0194575	0.0349541	0.55666	0.578262	0.997914	1
446.376	15.73	n	279	23889.8	0.0125453	0.0491963	0.255005	0.798931	0.997914	1
1294.93	18.04	n	28	1.80192e+06	-1.33347	2.10113	-0.634645	0.541455	0.997914	1
619.491	15.62	m/z	272	24117.2	0.0424764	0.0574248	0.739688	0.460209	0.997914	1
290.102	5.13	m/z	279	12032.3	-0.0067039	0.0241472	-0.277627	0.78153	0.997914	1
605.907	17.07	m/z	266	21700.1	0.0397714	0.0540277	0.736129	0.46238	0.997914	1
497.324	15.1	m/z	279	19867.2	0.0541085	0.0450835	1.20019	0.231213	0.997914	1
399.125	13.6	m/z	239	17114.8	-0.15992	0.0731452	-2.18634	0.029896	0.685316	1
302	3.51	m/z	74	56455.2	0.275683	0.275	1.00248	0.320843	0.997914	1
340.248	11.59	m/z	203	4443.57	0.00132333	0.0722855	0.018307	0.985415	0.998771	1
447.219	14.94	m/z	82	12492.1	0.237059	0.215533	1.09987	0.275639	0.997914	1
658.442	16.64	m/z	271	18862.4	-0.0349971	0.0530186	-0.66009	0.509829	0.997914	1
532.236	12.28	m/z	265	65925.8	-0.185578	0.0760614	-2.43984	0.0154374	0.537904	1
552.237	13.18	n	272	30066.7	-0.0449633	0.0670855	-0.670238	0.503348	0.997914	1
615.003	10.29	m/z	279	17208.4	-0.0309908	0.0393496	-0.787576	0.431697	0.997914	1
209.128	7.07	m/z	278	23472.3	0.0979729	0.0636398	1.53949	0.124964	0.971415	1
399.166	4.96	n	279	28927.9	0.017384	0.0249462	0.696862	0.486542	0.997914	1
259.075	5.67	m/z	257	2622.73	0.0197938	0.0787407	0.251379	0.801748	0.997914	1
368.156	3.56	m/z	279	12789.6	-0.0238406	0.0188989	-1.26148	0.208322	0.997914	1
165.551	3.37	m/z	270	7192.08	0.124819	0.0568371	2.19608	0.0290479	0.677197	1
273.092	10.7	m/z	246	7596.77	-0.108402	0.0618437	-1.75283	0.0810426	0.911217	1
636.734	17.04	m/z	178	103713	0.0192019	0.205629	0.0933814	0.925723	0.997914	1
543.248	8.06	m/z	279	11134.6	-0.0138084	0.0195666	-0.70571	0.481031	0.997914	1
278.628	15.43	m/z	272	4583.77	0.0318195	0.052359	0.607718	0.543944	0.997914	1
260.149	4.1	m/z	279	24515.8	-0.0784724	0.0468147	-1.67623	0.0949524	0.937892	1
399.202	6.44	n	279	20263.1	0.00324011	0.028985	0.111786	0.911084	0.997914	1
602.825	5.64	m/z	278	37608.6	-0.0655038	0.0417227	-1.56998	0.1177	0.962806	1
304.178	8.6	n	269	118898	0.0370411	0.141282	0.262178	0.793411	0.997914	1
466.197	10.46	m/z	279	14697.8	0.00676327	0.019428	0.348119	0.728046	0.997914	1
332.243	9.78	m/z	279	18471.3	0.0283884	0.0469552	0.604585	0.546008	0.997914	1
375.261	8.27	m/z	85	407225	0.278947	0.423943	0.657981	0.512874	0.997914	1
396.169	4.55	m/z	279	12999.3	-0.0248225	0.0216942	-1.1442	0.253645	0.997914	1
332.562	1.38	m/z	279	45605.7	-0.0276472	0.045019	-0.614123	0.539697	0.997914	1
259.071	4.43	m/z	279	14499	-0.0110633	0.0400956	-0.275923	0.782837	0.997914	1
679.386	13.94	m/z	241	35173.6	-0.0619876	0.0777994	-0.796762	0.42648	0.997914	1
304.212	7.57	m/z	279	8419.3	0.0495335	0.0402687	1.23008	0.219834	0.997914	1
252.054	6.66	m/z	279	12158.7	0.00804192	0.0199467	0.40317	0.687171	0.997914	1
402.285	11.18	m/z	277	58566.7	0.0250325	0.0746151	0.335488	0.737543	0.997914	1
931.469	7.5	n	279	12717.9	-0.00103062	0.0274598	-0.0375318	0.970091	0.997914	1
669.357	7.98	m/z	279	14704.6	0.00547971	0.0348313	0.157321	0.87512	0.997914	1
486.317	12.47	m/z	279	24021.1	-0.0195178	0.0451029	-0.432739	0.665581	0.997914	1
563.494	15.14	m/z	265	40763.1	-0.00231485	0.0634609	-0.0364768	0.970933	0.997914	1
627.245	13.68	m/z	279	13046.1	0.0220091	0.0222427	0.989499	0.323384	0.997914	1
307.106	6.05	m/z	220	102407	0.338801	0.177769	1.90585	0.0581635	0.840648	1
748.901	10.36	m/z	277	15567.4	0.00774776	0.0374198	0.20705	0.836142	0.997914	1
426.756	18.42	m/z	24	4129.2	-0.6475	0.242414	-2.67105	0.0369748	0.726297	1
296.121	8.11	m/z	15	69.6863	0.822395	NA	NA	NA	NA	NA
237.022	1.87	n	279	27550.7	-0.0602117	0.0712924	-0.844574	0.399163	0.997914	1
1293.8	7.1	n	278	14914.6	0.0190616	0.054044	0.352705	0.72461	0.997914	1
384.303	15.08	n	276	35859.9	0.0371303	0.059746	0.621469	0.534869	0.997914	1
322.162	10.75	m/z	243	9848.39	-0.0228581	0.0666302	-0.343059	0.731889	0.997914	1
221.092	6.05	m/z	279	10593.6	0.00738348	0.0174311	0.42358	0.672239	0.997914	1
432.254	5.18	m/z	279	15348.6	0.0120992	0.0309323	0.391152	0.696021	0.997914	1
223.1	8.55	n	279	22309.4	-0.030954	0.0557201	-0.555527	0.579035	0.997914	1
713.386	12.12	m/z	276	15725.7	0.0131853	0.0475303	0.277409	0.7817	0.997914	1
442.205	7.35	n	171	64112.1	0.0710925	0.184229	0.385892	0.700146	0.997914	1
360.155	6.05	m/z	279	12832.3	-0.0097881	0.0220296	-0.444315	0.657202	0.997914	1
341.111	7.18	m/z	279	12078.9	0.0160397	0.0335769	0.4777	0.633285	0.997914	1
426.164	8.03	n	279	29635.1	0.0352094	0.037942	0.927979	0.35432	0.997914	1
482.267	5.52	m/z	279	22450.2	-0.0454697	0.0484305	-0.938865	0.348714	0.997914	1
794.93	12.62	m/z	261	17619.2	-0.0307919	0.0475435	-0.647656	0.51785	0.997914	1
340.129	11.26	m/z	279	11419.6	-0.00842329	0.0226781	-0.371428	0.710636	0.997914	1
607.309	12.96	m/z	108	39481	0.032021	0.175438	0.18252	0.855589	0.997914	1
299.103	5.8	m/z	279	13106.1	-0.00734933	0.0208187	-0.353015	0.724377	0.997914	1
248.1	3.44	m/z	279	2375.09	0.0205671	0.0370428	0.555226	0.57924	0.997914	1
143.209	3.37	n	265	5685.37	-0.0974885	0.0672093	-1.45052	0.148252	0.989269	1
277.053	11.8	m/z	17	8415.34	0.691757	0.929861	0.743935	0.592813	0.997914	1
329.149	5.25	m/z	279	23438.8	-0.0200749	0.0674648	-0.297561	0.766288	0.997914	1
365.32	15.02	m/z	279	19319.9	0.0405972	0.0340282	1.19304	0.233992	0.997914	1
397.346	16.06	m/z	274	19401.6	0.00152296	0.0493518	0.0308594	0.975407	0.997914	1
620.162	11.56	m/z	279	15168.9	0.0364912	0.0282548	1.2915	0.197732	0.997914	1
214.035	3.74	m/z	15	1948.3	0.563059	NA	NA	NA	NA	NA
693.43	16.28	m/z	273	22630.1	-0.0927442	0.0512471	-1.80974	0.0715709	0.876362	1
457.286	16.66	m/z	274	25824.7	-0.0493874	0.0653931	-0.755239	0.450837	0.997914	1
660.813	8.06	m/z	279	12784.5	0.0104078	0.0272344	0.382157	0.702672	0.997914	1
494.817	0.59	m/z	269	30395.7	-0.0351331	0.0748247	-0.469539	0.639114	0.997914	1
354.079	3.97	m/z	279	11621.9	0.0229025	0.0224586	1.01976	0.308835	0.997914	1
603.483	16.98	n	273	30332.2	-0.0122317	0.0599856	-0.203911	0.838594	0.997914	1
688.893	9.78	m/z	266	27111.3	-0.0756195	0.0740624	-1.02102	0.308293	0.997914	1
305	6.1	m/z	169	2078.21	-0.087515	0.080916	-1.08155	0.281285	0.997914	1
278.628	15.27	m/z	212	1534.53	-0.0658143	0.0701229	-0.938556	0.349203	0.997914	1
416.316	8.8	m/z	137	6581.64	-0.137512	0.104248	-1.31909	0.189805	0.997914	1
184.628	4.08	m/z	279	17074.6	0.026382	0.0359535	0.733781	0.463775	0.997914	1
345.144	6.31	m/z	279	24863.3	-0.0333931	0.0608328	-0.548933	0.583546	0.997914	1
511.275	6.03	m/z	279	13314.1	0.00289296	0.032568	0.0888285	0.92929	0.997914	1
554.246	12.74	m/z	264	55970	-0.0163328	0.0854021	-0.191246	0.848499	0.997914	1
104.062	3.37	m/z	279	2955.38	0.00501834	0.0247955	0.202389	0.839778	0.997914	1
260.113	2.91	m/z	279	20264.2	0.010193	0.0360532	0.282722	0.777626	0.997914	1
866.465	5.57	n	279	17801.8	-0.00575909	0.0414638	-0.138894	0.889646	0.997914	1
666.857	12.05	m/z	279	13992.9	-0.0136039	0.040199	-0.338413	0.735338	0.997914	1
345.168	7.35	n	279	55189.6	0.0455737	0.0363525	1.25366	0.211146	0.997914	1
629.423	15.18	m/z	208	25728.6	0.145852	0.0856441	1.703	0.0903044	0.921647	1
327.086	3.72	m/z	279	15145.2	-0.0258256	0.0300938	-0.858171	0.391627	0.997914	1
803.69	16.9	m/z	46	6915.9	-0.0446245	0.157562	-0.283218	0.779342	0.997914	1
617.881	16.86	m/z	250	23896.8	-0.0771052	0.0567469	-1.35876	0.175622	0.991586	1
585.397	15.16	m/z	166	25928.4	0.0263809	0.086688	0.304321	0.761332	0.997914	1
770.467	6.26	n	60	145435	1.05958	0.758668	1.39663	0.170424	0.991586	1
907.538	4.91	n	279	21982.9	-0.0473979	0.0526658	-0.899975	0.369006	0.997914	1
414.321	12.12	m/z	279	17926.9	0.0752521	0.0495489	1.51874	0.130101	0.978913	1
555.183	9.43	n	279	49615.6	-0.0786607	0.0340676	-2.30896	0.0217686	0.631319	1
783.1	17.91	m/z	265	18351.8	0.0267031	0.0521375	0.512167	0.609013	0.997914	1
221.063	13.48	m/z	18	2926.7	1.20044	1.26706	0.947419	0.413321	0.997914	1
293.195	6.39	n	279	36056.9	-0.0435801	0.0673751	-0.646828	0.518341	0.997914	1
283.63	13.58	m/z	279	11130	-0.000352054	0.0217153	-0.0162123	0.987078	0.998771	1
347.156	3.3	m/z	279	31923.8	-0.0318318	0.0600092	-0.530449	0.596275	0.997914	1
280.607	15.31	m/z	245	2192.74	-0.0441832	0.0611418	-0.722636	0.470686	0.997914	1
373.049	10.16	m/z	180	11903	0.101182	0.0943437	1.07249	0.285137	0.997914	1
466.222	8.19	m/z	269	53707.3	-0.106557	0.0997364	-1.06839	0.286429	0.997914	1
285.102	2.76	m/z	279	22139.1	0.0209648	0.0453307	0.462486	0.644138	0.997914	1
365.134	7.07	m/z	279	10668.5	-0.0131956	0.0177519	-0.743336	0.457982	0.997914	1
224.107	13.16	m/z	279	13610.5	-0.0126622	0.0263813	-0.47997	0.631672	0.997914	1
402.688	0.61	m/z	254	31602.2	-0.0697611	0.0857942	-0.813122	0.417015	0.997914	1
211.119	1.35	m/z	279	15724.2	-0.018848	0.0471431	-0.399803	0.689646	0.997914	1
972.768	0.55	m/z	222	31022.7	0.00116826	0.073161	0.0159683	0.987276	0.998771	1
287.102	6.39	m/z	279	11279.8	-0.0254433	0.0294054	-0.865261	0.387732	0.997914	1
858.51	16.52	m/z	270	21031.5	-0.0126879	0.0468294	-0.270939	0.786671	0.997914	1
933.757	0.55	n	256	19019.9	0.0249996	0.0473487	0.527989	0.598027	0.997914	1
681.277	7.65	m/z	265	21197.5	-0.0596152	0.064963	-0.917679	0.359728	0.997914	1
369.236	4.25	n	105	596666	-0.522165	0.274401	-1.90293	0.0606026	0.854792	1
632.302	8.01	m/z	276	11497.3	0.00965459	0.0417563	0.231213	0.817343	0.997914	1
338.099	11.36	m/z	132	8696.57	0.147023	0.0976107	1.50622	0.134904	0.978913	1
337.226	13.6	m/z	279	17683.3	-0.0706534	0.0414551	-1.70433	0.0895712	0.921647	1
307.106	4.38	m/z	279	9034.84	0.0346191	0.0407653	0.849229	0.396573	0.997914	1
567.131	3.82	n	279	15189.9	-0.0293084	0.0318321	-0.920719	0.358092	0.997914	1
420.216	6.44	m/z	279	11102.8	0.00507421	0.023942	0.211938	0.83233	0.997914	1
347.044	4.93	m/z	278	9410.22	0.00329071	0.0258685	0.127209	0.898878	0.997914	1
463.354	17.26	m/z	258	18579.1	-0.0863119	0.0710616	-1.21461	0.225767	0.997914	1
487.233	15.51	m/z	166	7781.94	-0.0320348	0.0558034	-0.574066	0.566851	0.997914	1
262.11	6.87	m/z	81	927.906	-0.209372	0.151576	-1.3813	0.17231	0.991586	1
1632.96	11.41	n	161	87008.9	0.00425737	0.0963911	0.0441677	0.964836	0.997914	1
555.324	15.45	m/z	240	11415.9	-0.0232005	0.0515436	-0.450114	0.653091	0.997914	1
221.064	2.04	m/z	104	2405.2	-0.0185819	0.164812	-0.112746	0.910507	0.997914	1
285.156	6.34	m/z	279	14659.2	-0.00692085	0.0322593	-0.214538	0.830304	0.997914	1
399.271	7.6	m/z	278	15365.7	-0.0277794	0.0536322	-0.517961	0.604949	0.997914	1
319.634	13.29	n	277	47144.2	0.255323	0.0887246	2.8777	0.00435792	0.35137	1
327.144	4.08	n	279	9346.14	0.00216975	0.0201766	0.107538	0.914449	0.997914	1
541.141	0.77	m/z	17	192849	-0.658815	0.445551	-1.47865	0.277321	0.997914	1
296.807	9.43	n	274	53210.1	0.0186322	0.0711688	0.261803	0.793695	0.997914	1
430.344	15.04	n	278	17942.6	0.0123267	0.0444553	0.277282	0.781795	0.997914	1
347.16	7.65	m/z	265	2536.4	-0.0485808	0.0536542	-0.905443	0.366162	0.997914	1
227.163	2.91	n	279	11392.3	0.0203243	0.0290309	0.700091	0.484527	0.997914	1
375.187	4.86	m/z	278	32919.9	-0.0409214	0.0667031	-0.613486	0.54012	0.997914	1
316.016	4.43	m/z	170	9887.93	0.0859978	0.184153	0.46699	0.641208	0.997914	1
283.108	10.26	m/z	279	9264.44	-0.0304879	0.0205386	-1.48442	0.138967	0.979458	1
380.053	4.15	n	279	17342.7	-0.00924686	0.0540131	-0.171197	0.864209	0.997914	1
325.038	1.42	m/z	279	17875.6	0.0184039	0.0345332	0.532932	0.594558	0.997914	1
404.145	7.65	m/z	279	9379.79	-0.00128408	0.0210884	-0.0608902	0.951496	0.997914	1
451.235	5.42	m/z	279	9100.37	-0.0178405	0.0208185	-0.856951	0.392299	0.997914	1
360.168	3.64	m/z	279	25562.1	0.0252473	0.0628048	0.401996	0.688033	0.997914	1
245.145	6.92	n	276	42015.8	0.0390765	0.0798576	0.489327	0.625048	0.997914	1
234.965	3.56	m/z	25	236.683	NA	NA	NA	NA	NA	NA
499.295	17.24	m/z	279	18866.8	-0.118887	0.0520441	-2.28435	0.0231967	0.642683	1
376.127	6.51	n	279	9641.31	-0.0106299	0.0234137	-0.454004	0.650223	0.997914	1
312.192	8.6	m/z	274	39091.4	-0.0419913	0.0714604	-0.587616	0.557335	0.997914	1
264.196	9.93	m/z	279	14702.5	-0.0683143	0.0397426	-1.71892	0.0868774	0.919384	1
562.837	11.03	m/z	268	19818.6	-0.0744319	0.0653971	-1.13815	0.256206	0.997914	1
556.142	2.76	m/z	250	30123.6	-0.0375317	0.0835781	-0.449062	0.653831	0.997914	1
605.856	11.56	m/z	274	17068.9	-0.0355396	0.0539198	-0.65912	0.510443	0.997914	1
289.195	4.28	m/z	279	8583.37	0.00928911	0.0141182	0.657954	0.511178	0.997914	1
320.055	3.14	n	279	11568.9	0.00207141	0.0217128	0.0954004	0.924074	0.997914	1
703.1	17.46	m/z	23	357365	-0.442109	0.729899	-0.605713	0.571146	0.997914	1
953.7	0.57	m/z	192	25455.2	0.046491	0.0692591	0.671262	0.502998	0.997914	1
303.17	9.41	m/z	279	20157.1	-0.149071	0.0625106	-2.38473	0.0178437	0.576176	1
265.62	15.14	m/z	270	2889.4	-0.0431317	0.0470386	-0.916943	0.360093	0.997914	1
691.439	16.72	m/z	226	41998.1	-0.236628	0.0891112	-2.65542	0.0085561	0.464439	1
708.444	14.88	m/z	213	92047.6	0.0979214	0.084856	1.15397	0.250001	0.997914	1
280.142	5.39	n	279	39824.8	-0.0196187	0.0236056	-0.831104	0.406714	0.997914	1
777.663	12.47	m/z	271	13344.4	-0.014922	0.0484804	-0.307794	0.758506	0.997914	1
415.32	13.75	m/z	279	31678	0.0535388	0.0330739	1.61876	0.10677	0.949567	1
661.359	6.64	m/z	276	17745.4	-0.0638642	0.0564532	-1.13128	0.259045	0.997914	1
459.092	1.42	m/z	276	13238.1	-0.0177981	0.040257	-0.442113	0.658796	0.997914	1
331.197	3.79	m/z	279	11048.9	0.00282781	0.0262176	0.107859	0.914194	0.997914	1
294.63	2.99	m/z	279	9464.77	0.00396324	0.0183134	0.216412	0.828845	0.997914	1
537.355	17.16	m/z	279	14107.6	0.0023694	0.0369396	0.0641424	0.948908	0.997914	1
120.163	3.37	m/z	279	4466.72	-0.0223847	0.0487921	-0.458777	0.646796	0.997914	1
279.318	14.79	m/z	276	15993.7	-0.0532965	0.0539147	-0.988534	0.323863	0.997914	1
280.122	4.68	n	279	28749.4	-0.0129054	0.0485238	-0.26596	0.790491	0.997914	1
266.105	12.12	n	279	25004.2	0.00757185	0.0312106	0.242605	0.808512	0.997914	1
591.33	7.81	m/z	279	12235.4	-0.00496968	0.0309676	-0.16048	0.872634	0.997914	1
712.439	15.49	m/z	261	15854.8	-0.0291144	0.0505465	-0.575994	0.565178	0.997914	1
668.413	15.57	m/z	278	11608.8	-0.000295051	0.0306394	-0.00962977	0.992324	0.999611	1
498.252	12.91	m/z	273	47004.6	-0.190981	0.0690156	-2.76721	0.00609066	0.409785	1
664.365	6.15	m/z	279	9516.36	-0.00768902	0.0268552	-0.286314	0.774877	0.997914	1
388.173	6.41	m/z	279	11070.2	-0.0196671	0.026809	-0.7336	0.463885	0.997914	1
213.095	8.19	m/z	279	18873.4	0.00908909	0.047771	0.190264	0.849258	0.997914	1
525.255	10.26	m/z	168	143870	0.0582139	0.0822038	0.708165	0.479996	0.997914	1
502.29	15.43	n	265	21011.3	-0.0885561	0.0823615	-1.07521	0.283383	0.997914	1
491.171	11.66	m/z	271	18039.4	-0.0355036	0.0614201	-0.578046	0.563775	0.997914	1
259.015	6.76	m/z	231	1.05467e+06	0.051728	0.179769	0.287747	0.773834	0.997914	1
332.243	10.01	m/z	278	10558	0.0333739	0.0476442	0.700481	0.484286	0.997914	1
469.363	15.1	m/z	227	44991.3	-0.114407	0.0980505	-1.16682	0.24468	0.997914	1
308.101	8.32	n	279	12719.8	-0.0249621	0.0353705	-0.705734	0.481016	0.997914	1
536.264	10.77	m/z	195	111079	-0.1804	0.146672	-1.22996	0.220412	0.997914	1
300.192	6.97	m/z	279	9952.28	0.0179413	0.022812	0.786487	0.432333	0.997914	1
517.749	5.74	m/z	279	13634.6	0.0120365	0.0576794	0.208679	0.83487	0.997914	1
443.158	14.13	m/z	278	12543.5	-0.0344609	0.047637	-0.723407	0.470115	0.997914	1
864.627	16.81	m/z	265	21365.6	0.0598004	0.0489753	1.22103	0.223298	0.997914	1
304.093	3.56	m/z	279	8468.56	-0.0122634	0.0188205	-0.651595	0.515266	0.997914	1
258.17	5.57	m/z	278	12676.1	0.0122829	0.0442732	0.277434	0.781679	0.997914	1
588.212	6.94	m/z	279	14948.3	0.0026019	0.0448682	0.05799	0.953803	0.997914	1
357.105	6.05	m/z	279	9768.28	-0.0136138	0.0185691	-0.733139	0.464166	0.997914	1
271.996	6.89	m/z	72	3522.69	0.00610379	0.164257	0.0371599	0.970508	0.997914	1
412.711	5.9	m/z	279	18551.3	-0.0379389	0.0429135	-0.884079	0.37751	0.997914	1
277.668	5.29	m/z	275	18261.9	0.0132827	0.0438503	0.30291	0.762217	0.997914	1
248.092	5.67	m/z	261	2680.99	-0.0488593	0.0541845	-0.901722	0.368144	0.997914	1
539.407	18.98	m/z	267	16358.7	0.0407621	0.0454151	0.897544	0.370339	0.997914	1
441.088	5.29	m/z	268	19077	-0.0515316	0.0505164	-1.0201	0.308723	0.997914	1
368.127	4.4	m/z	236	161686	-0.229324	0.149337	-1.53561	0.126138	0.972873	1
724.636	12.16	m/z	273	13719.6	0.0080172	0.043993	0.182238	0.855548	0.997914	1
262.636	14.88	m/z	252	4111.76	-0.00985498	0.0469988	-0.209686	0.834105	0.997914	1
341.679	3.44	m/z	279	12727.9	-0.00840233	0.0300108	-0.279977	0.779729	0.997914	1
235.065	1.85	m/z	88	444.796	0.160277	0.502208	0.319144	0.750581	0.997914	1
293.036	2.89	m/z	243	589.352	0.0778875	0.118991	0.654567	0.513446	0.997914	1
260.149	4.45	m/z	279	20621.7	-0.100018	0.0541198	-1.84808	0.0657819	0.862028	1
622.444	16.3	m/z	269	16609.3	0.0424987	0.0483167	0.879586	0.379971	0.997914	1
603.487	17.36	m/z	184	55174.6	-0.0479623	0.084711	-0.566188	0.572069	0.997914	1
641.442	18.4	m/z	182	97728.5	0.239404	0.116131	2.0615	0.0409149	0.751371	1
634.846	7.78	m/z	278	14587.9	-0.0221836	0.0381839	-0.580966	0.561793	0.997914	1
236.023	5.44	m/z	185	10697.9	-0.0367711	0.0859967	-0.427587	0.669534	0.997914	1
365.182	4.52	m/z	279	9515	-0.0028204	0.0236931	-0.119039	0.905341	0.997914	1
326.146	3.82	m/z	279	13729.7	-0.0136443	0.0295942	-0.461046	0.64517	0.997914	1
283.085	9.53	m/z	279	49666.2	-0.0418814	0.051129	-0.819132	0.413498	0.997914	1
257.149	3.77	m/z	279	44615.3	-0.0147613	0.0511792	-0.288423	0.773264	0.997914	1
372.101	10.83	m/z	279	15028.9	-0.0368808	0.0381793	-0.965991	0.33499	0.997914	1
358.176	8.29	m/z	279	14587.1	0.0120776	0.0366175	0.329832	0.741806	0.997914	1
288.217	8.8	m/z	279	110720	-0.0580265	0.0605172	-0.958843	0.338572	0.997914	1
656.858	8.27	m/z	274	11584.8	0.00501304	0.0532144	0.0942046	0.925024	0.997914	1
539.744	6.92	m/z	279	10717.9	-0.0344533	0.0409378	-0.841601	0.400822	0.997914	1
233.064	5.15	m/z	213	9136.24	0.0135916	0.0841737	0.161471	0.871898	0.997914	1
871.883	7.86	m/z	193	72845.6	-0.0869178	0.095138	-0.913597	0.362262	0.997914	1
343.209	5.34	m/z	279	10532.5	-0.0130979	0.0348439	-0.375904	0.70731	0.997914	1
423.171	8.37	m/z	127	961819	-0.0851283	0.167653	-0.507765	0.612704	0.997914	1
528.811	10.08	m/z	158	38049.6	-0.00853112	0.0576504	-0.14798	0.882581	0.997914	1
324.134	8.71	m/z	77	6932.89	0.192254	0.1427	1.34726	0.183422	0.997914	1
462.134	4.96	n	76	392082	0.0216813	0.334705	0.0647773	0.948591	0.997914	1
341.185	3.82	n	279	24800.6	0.00870648	0.0452184	0.192543	0.847475	0.997914	1
372.274	11.8	m/z	276	40535.4	0.0810546	0.132643	0.611073	0.541718	0.997914	1
542.207	7.13	m/z	279	21985.3	0.0739758	0.0502894	1.471	0.142558	0.98309	1
265.118	4.33	m/z	279	10257.4	-0.020413	0.0272024	-0.750414	0.453717	0.997914	1
181.133	10.33	m/z	279	61125.6	0.0581178	0.0438398	1.32568	0.186164	0.997914	1
243.608	1.6	m/z	279	10782.7	-0.0111585	0.0269041	-0.414751	0.678683	0.997914	1
234.079	4.13	m/z	30	528.194	-0.0936435	0.260798	-0.359066	0.727012	0.997914	1
312.039	5.92	m/z	279	21931.7	0.033899	0.034829	0.973299	0.331353	0.997914	1
737.447	15.16	m/z	152	40698	0.00988933	0.0847941	0.116628	0.907337	0.997914	1
395.145	7.23	m/z	279	7577.91	-0.00595686	0.0139753	-0.426241	0.670302	0.997914	1
1232.63	10.46	n	173	37822.9	0.00145645	0.149818	0.0097214	0.992257	0.999611	1
374.109	1.58	m/z	279	19476.7	-0.0423972	0.0485701	-0.872908	0.383558	0.997914	1
781.528	15.55	m/z	29	631259	-0.390649	1.14584	-0.340927	0.739581	0.997914	1
400.837	8.24	m/z	279	9565.89	-0.00787903	0.0176735	-0.445812	0.656122	0.997914	1
180.121	6.39	m/z	279	17229.6	-0.0585554	0.0713755	-0.820385	0.412785	0.997914	1
542.253	12.36	m/z	252	44048.1	0.0614282	0.0943994	0.650727	0.515899	0.997914	1
202.074	7.2	n	279	18209.3	-0.0418806	0.0322933	-1.29688	0.195877	0.997914	1
480.201	8.24	m/z	271	26867.9	-0.115115	0.0833495	-1.38112	0.168528	0.991586	1
932.259	0.55	n	247	18708.4	0.0874433	0.0532175	1.64313	0.101804	0.949567	1
351.162	9.35	m/z	279	18273.2	0.100126	0.0901263	1.11095	0.267666	0.997914	1
366.264	11.92	m/z	263	8060.68	0.00835489	0.0544771	0.153365	0.878243	0.997914	1
532.267	11.95	m/z	279	15207.1	0.0321853	0.0328653	0.97931	0.328381	0.997914	1
537.746	5.05	m/z	279	8915.41	-0.0104177	0.0289711	-0.35959	0.71946	0.997914	1
533.292	17.07	m/z	276	13902.8	0.0131912	0.0623953	0.211414	0.832739	0.997914	1
468.236	10.11	m/z	257	29474.9	0.183773	0.133535	1.37621	0.170113	0.991586	1
772.892	12.16	m/z	273	10364.9	0.00616866	0.0430304	0.143356	0.886128	0.997914	1
290.102	7.2	m/z	279	9586.17	-0.0125658	0.0264145	-0.475714	0.634697	0.997914	1
598.299	11.08	m/z	153	73075.7	0.109265	0.165834	0.65888	0.511156	0.997914	1
276.101	1.76	m/z	264	22528.2	-0.0142246	0.0790371	-0.179974	0.857328	0.997914	1
466.197	9.88	m/z	279	7822.88	-0.010057	0.0186068	-0.5405	0.589337	0.997914	1
798.425	12.24	m/z	271	10680.4	0.00528053	0.0422874	0.124872	0.900729	0.997914	1
294.156	3.56	m/z	279	9833.06	-0.0250561	0.021172	-1.18345	0.237764	0.997914	1
558.775	7.65	m/z	279	8772.28	-0.00728783	0.0238045	-0.306153	0.759745	0.997914	1
365.732	13.39	m/z	247	32171.6	-0.0156708	0.0787601	-0.198969	0.842473	0.997914	1
225.123	5.52	m/z	279	12415.4	0.017074	0.0281788	0.605915	0.545125	0.997914	1
399.11	7.02	n	276	28340.4	-0.104602	0.0840627	-1.24433	0.214566	0.997914	1
371.192	0.98	m/z	276	16956.2	0.0554997	0.0473258	1.17271	0.242049	0.997914	1
579.924	18.09	m/z	30	1.1884e+06	0.857146	0.768634	1.11516	0.297159	0.997914	1
246.1	7.45	n	279	48923.2	-0.0147106	0.0411346	-0.35762	0.720932	0.997914	1
268.176	4.08	m/z	279	7743.06	0.0284695	0.0390652	0.728769	0.466831	0.997914	1
452.182	10.8	m/z	279	8528.76	-0.0129997	0.0214224	-0.606827	0.544521	0.997914	1
322.106	1.96	m/z	278	12769.9	-0.0383895	0.0418951	-0.916324	0.360391	0.997914	1
411.08	8.19	n	38	144489	-1.04157	0.627482	-1.65993	0.113344	0.952428	1
436.126	6.89	n	188	46934.4	0.195873	0.216044	0.906638	0.365961	0.997914	1
356.229	17.44	m/z	238	3200.2	0.0469294	0.0474782	0.988442	0.324074	0.997914	1
809.241	0.57	m/z	201	23341.7	0.0185006	0.067848	0.272677	0.785427	0.997914	1
428.856	5.36	m/z	279	8239.14	0.00734504	0.0194759	0.377134	0.706396	0.997914	1
829.136	17.07	m/z	200	23552.1	-0.141148	0.12463	-1.13253	0.258997	0.997914	1
781.391	8.37	m/z	277	9942.93	-0.0251411	0.0390478	-0.643856	0.520268	0.997914	1
532.193	8.9	m/z	279	8796.59	-0.0421888	0.0292264	-1.44351	0.150138	0.990573	1
426.225	8.06	m/z	279	10698.5	-0.00609512	0.0211423	-0.288291	0.773365	0.997914	1
668.415	14.3	m/z	251	24720.6	0.00930871	0.0617042	0.15086	0.880224	0.997914	1
1338.96	18.02	n	15	1.17486e+06	7.06035	NA	NA	NA	NA	NA
354.231	10.49	n	278	156307	0.03172	0.0745164	0.425678	0.670713	0.997914	1
331.17	4.52	m/z	279	10192.9	-0.0142631	0.0217155	-0.656817	0.511908	0.997914	1
607.366	13.06	m/z	166	29882.3	0.0234045	0.0966382	0.242187	0.808987	0.997914	1
378.264	12.79	m/z	274	22425.9	-0.0215572	0.0638788	-0.337471	0.736053	0.997914	1
289.095	9.08	n	277	16533.5	-0.0294093	0.0475937	-0.617923	0.537198	0.997914	1
256.129	4.63	m/z	279	42585.2	0.0122129	0.0425455	0.287056	0.774309	0.997914	1
475.363	15.38	m/z	157	64404.8	-0.072371	0.0682789	-1.05993	0.291097	0.997914	1
318.166	5.08	m/z	279	12949.9	-0.0313997	0.0327769	-0.957983	0.339004	0.997914	1
352.099	5.44	n	251	46660.4	0.206111	0.0805271	2.55952	0.0111523	0.499051	1
257.19	13.04	m/z	279	10247.6	-0.0280483	0.0261411	-1.07296	0.284332	0.997914	1
410.123	1.51	m/z	279	17382	-0.0872371	0.0475796	-1.8335	0.0679272	0.866157	1
705.071	16.04	m/z	27	196514	-0.948537	1.31238	-0.722762	0.486386	0.997914	1
463.448	19.45	m/z	256	11423.8	-0.0501125	0.0451745	-1.10931	0.268471	0.997914	1
317.153	3.89	m/z	279	6831.76	0.00403798	0.0162988	0.247748	0.804535	0.997914	1
556.361	13.27	m/z	279	11497	-0.00699924	0.0346574	-0.201955	0.840118	0.997914	1
361.079	11.75	m/z	149	16668.4	0.0979594	0.106793	0.917278	0.360749	0.997914	1
705.454	16.88	m/z	210	40478.3	-0.175258	0.0871668	-2.0106	0.0458357	0.778398	1
1047.6	7.47	n	279	8523.14	-0.0244075	0.0322097	-0.757769	0.449309	0.997914	1
620.391	16.02	m/z	276	10502.6	0.00655167	0.0453293	0.144535	0.885197	0.997914	1
978.708	0.57	m/z	222	15337.4	0.00682663	0.0516186	0.132251	0.894924	0.997914	1
283.014	4	m/z	15	12499.2	-28.6823	NA	NA	NA	NA	NA
505.423	19.5	m/z	234	22480.9	0.0388599	0.06407	0.606522	0.544833	0.997914	1
355.126	7.45	m/z	278	17792.5	0.0118581	0.068217	0.173828	0.862143	0.997914	1
460.208	7.13	m/z	273	19882.9	-0.103751	0.0697762	-1.48691	0.138334	0.979458	1
477.267	9.75	m/z	204	75770.8	-0.0656688	0.147096	-0.446436	0.655831	0.997914	1
395.294	13.32	m/z	277	27484.1	-0.0192932	0.0509036	-0.379014	0.705004	0.997914	1
351.199	12.81	m/z	259	98107.8	0.142156	0.200366	0.709482	0.478747	0.997914	1
286.212	10.01	m/z	279	11499.9	0.0541035	0.0421176	1.28458	0.200138	0.997914	1
611.337	11.59	m/z	162	85108.7	-0.0296699	0.0949037	-0.312632	0.755036	0.997914	1
725.367	9.25	m/z	273	15960.3	-0.0065282	0.0450718	-0.14484	0.884958	0.997914	1
241.095	4.13	m/z	279	7394.02	-0.0299568	0.0357566	-0.837797	0.402951	0.997914	1
535.089	15.57	m/z	23	168489	0.306474	0.688245	0.445297	0.671721	0.997914	1
291.13	15.29	m/z	225	1229.67	0.0125026	0.0469864	0.266089	0.790446	0.997914	1
795.886	8.4	m/z	278	10191.7	-0.0185768	0.0325331	-0.571013	0.56851	0.997914	1
521.293	10.01	m/z	131	104668	0.107505	0.180034	0.597139	0.551664	0.997914	1
257.021	5.05	n	279	10467.5	0.000356264	0.0252122	0.0141306	0.988737	0.99902	1
507.902	10.88	m/z	159	40622.8	0.00203925	0.0674791	0.0302204	0.975936	0.997914	1
631.24	14.18	m/z	268	13192.9	-0.0428852	0.053498	-0.801623	0.423571	0.997914	1
358.258	9.18	m/z	256	32264.5	0.0202908	0.0833572	0.24342	0.8079	0.997914	1
470.192	11.54	m/z	279	9097.73	-0.0355797	0.0377634	-0.942175	0.34702	0.997914	1
498.187	8.55	m/z	279	7196.18	-0.00990198	0.0188669	-0.524833	0.600168	0.997914	1
519.256	12.84	m/z	265	42312.5	-0.00648977	0.119157	-0.0544638	0.956612	0.997914	1
361.148	3.62	m/z	279	7072.08	-0.0143499	0.0197012	-0.728378	0.467069	0.997914	1
581.068	11.69	m/z	273	10204.1	0.0031408	0.0425442	0.0738245	0.941211	0.997914	1
673.247	9.18	m/z	260	14577.6	-0.0389869	0.0453845	-0.859036	0.391219	0.997914	1
715.258	9.45	m/z	267	14729.1	-0.0834268	0.0512784	-1.62694	0.105084	0.949567	1
478.756	6.41	m/z	279	11345.8	0.014394	0.0321504	0.44771	0.654754	0.997914	1
289.118	5.97	m/z	279	8373.14	-0.00853519	0.022887	-0.372928	0.709521	0.997914	1
560.004	11.49	m/z	162	55957.2	0.0132484	0.0827507	0.160101	0.873038	0.997914	1
419.844	8.22	m/z	278	8643.7	0.00368779	0.0246014	0.149902	0.880965	0.997914	1
212.061	4.98	m/z	279	54916.1	-0.0253744	0.0454929	-0.557766	0.577507	0.997914	1
436.216	13.04	n	257	34981.6	-0.065012	0.0826226	-0.786856	0.432191	0.997914	1
503.326	17.46	m/z	272	9300.68	-0.0509444	0.042052	-1.21146	0.226905	0.997914	1
451.318	16.72	m/z	279	9340.11	-0.073095	0.0447075	-1.63496	0.103326	0.949567	1
312.134	15.29	m/z	233	2041.7	0.0747977	0.046906	1.59463	0.112321	0.952428	1
467.403	18.02	n	269	83456.3	0.181816	0.0684514	2.65614	0.00843856	0.464439	1
417.133	10.75	m/z	279	8462.07	-0.0166482	0.0280156	-0.594246	0.552889	0.997914	1
505.616	6.23	m/z	279	8969.95	0.00898608	0.0324478	0.27694	0.782057	0.997914	1
280.062	11.9	n	279	29630.6	0.194258	0.0597964	3.24866	0.0013198	0.17599	1
415.32	13.53	m/z	279	9640.32	0.000833843	0.0312787	0.0266585	0.978754	0.99829	1
373.124	9.01	m/z	279	7206.62	-0.00205277	0.0163513	-0.125542	0.900196	0.997914	1
463.232	11.95	m/z	271	29096.6	0.0411857	0.0685784	0.600563	0.548698	0.997914	1
615.245	13.51	m/z	270	11844.6	-0.0402919	0.0515222	-0.782031	0.43497	0.997914	1
708.255	0.75	m/z	250	21674.3	0.0365282	0.0503853	0.724976	0.469237	0.997914	1
305.077	3.49	m/z	279	11210.5	-0.00243814	0.0381237	-0.0639534	0.949059	0.997914	1
293.195	6	n	278	21124.3	-0.0241895	0.0652655	-0.370632	0.71123	0.997914	1
464.191	9.53	m/z	240	21084.3	0.0021685	0.0751669	0.0288492	0.977012	0.997914	1
347.156	2.86	m/z	279	24352.9	-0.0422432	0.0669847	-0.630639	0.528857	0.997914	1
392.027	1.58	n	269	11301.4	-0.0145385	0.0720464	-0.201794	0.84025	0.997914	1
452.181	9.3	m/z	279	9188.09	-0.0209	0.0227338	-0.919339	0.358812	0.997914	1
512.254	5.36	m/z	278	17099.6	-0.0145781	0.0635363	-0.229445	0.818713	0.997914	1
502.228	4.78	m/z	277	8740.19	-0.0266509	0.0232444	-1.14655	0.252682	0.997914	1
362.134	9.08	m/z	279	9993.54	-0.0207211	0.0233729	-0.886544	0.376183	0.997914	1
428.111	12.81	n	95	151011	0.00550368	0.1478	0.0372374	0.970395	0.997914	1
463.318	17.02	m/z	273	39644.3	-0.0943297	0.0654581	-1.44107	0.150857	0.990573	1
262.635	15.31	m/z	211	1366.18	0.0339335	0.0464716	0.730199	0.466202	0.997914	1
1079.62	5.44	n	276	26043.7	0.00761385	0.0681688	0.111691	0.91116	0.997914	1
348.105	7.93	m/z	279	10170.9	-0.0101098	0.0309315	-0.326845	0.744061	0.997914	1
707.47	17	m/z	229	19578.7	-0.0896541	0.0751717	-1.19266	0.234396	0.997914	1
247.108	5.36	m/z	279	8784.06	-0.0242371	0.0284475	-0.851992	0.39504	0.997914	1
821.609	16.9	m/z	264	36389.5	0.0620718	0.0471174	1.31739	0.189003	0.997914	1
271.108	5.82	m/z	279	9165.13	0.000843236	0.027648	0.030499	0.975694	0.997914	1
374.146	4.4	m/z	279	8669.12	-0.00303833	0.0260007	-0.116856	0.907069	0.997914	1
775.559	16.4	m/z	259	37665	0.100649	0.0593965	1.69452	0.0915253	0.921647	1
292.227	11.49	m/z	227	25793.7	-0.154246	0.0762975	-2.02164	0.0445464	0.770286	1
174.036	1.35	m/z	279	7080.42	-0.0398397	0.0422513	-0.942922	0.346638	0.997914	1
737.626	16.6	m/z	216	28845.2	-0.068421	0.0671718	-1.0186	0.309711	0.997914	1
363.155	9.96	m/z	279	8623.11	-0.0124012	0.0289213	-0.428793	0.668446	0.997914	1
514.182	9.13	m/z	276	10362.1	-0.0239675	0.0486571	-0.49258	0.62275	0.997914	1
582.386	12.84	m/z	273	12684	-0.0268528	0.0487152	-0.551219	0.581992	0.997914	1
542.207	8.87	m/z	274	16922.5	0.0398416	0.0526745	0.756373	0.450155	0.997914	1
402.177	5.52	m/z	279	8486.32	-0.0104817	0.0207872	-0.504236	0.614543	0.997914	1
561.259	7.25	n	84	76876.9	0.820555	0.308243	2.66203	0.00984439	0.48412	1
336.141	10.21	m/z	276	10456.6	-0.0222357	0.0625477	-0.355501	0.72252	0.997914	1
276.196	10.13	m/z	252	19832.2	-0.157775	0.0989311	-1.5948	0.112174	0.952428	1
713.636	12.12	m/z	269	12167.7	0.0841741	0.0476537	1.76637	0.0786154	0.902928	1
268.09	1.42	m/z	279	8257.77	-0.0134187	0.0398954	-0.336347	0.736894	0.997914	1
662.241	9.16	m/z	259	11603.2	0.0199576	0.0404352	0.493571	0.622084	0.997914	1
618.341	13.89	m/z	150	44727.3	0.110898	0.137273	0.807869	0.420677	0.997914	1
622.407	16.54	m/z	269	10795.4	0.0427775	0.0441737	0.968393	0.333823	0.997914	1
274.225	9.33	n	256	26883	-0.0965612	0.091013	-1.06096	0.289836	0.997914	1
240.184	7.3	n	222	15462.2	-0.162798	0.0932009	-1.74674	0.0822644	0.911217	1
372.191	12.52	n	238	14507	-0.0710925	0.0727158	-0.977676	0.32937	0.997914	1
201.102	9.9	m/z	115	154810	-0.465655	0.289048	-1.611	0.110606	0.949567	1
521.512	17.73	m/z	235	3843.42	-0.0199431	0.0413538	-0.482254	0.63014	0.997914	1
647.361	8.66	m/z	278	7664.75	0.0041558	0.0302335	0.137457	0.890782	0.997914	1
237.123	4.38	m/z	279	9735.36	-0.0261093	0.0324439	-0.804752	0.421734	0.997914	1
274.082	5.87	m/z	279	9426.95	-0.0237215	0.0434702	-0.545694	0.585767	0.997914	1
387.698	4.3	m/z	279	10992.4	0.0126054	0.0256194	0.492026	0.623136	0.997914	1
302.102	8.4	m/z	279	7565	-0.0214385	0.0350198	-0.612183	0.540978	0.997914	1
722.542	16.52	m/z	217	49628.7	0.215536	0.0844993	2.55074	0.0115376	0.499051	1
493.227	10.77	m/z	167	35484.4	0.15926	0.0938941	1.69617	0.0920295	0.921647	1
299.273	13.53	m/z	260	6028.88	-0.0284623	0.0478082	-0.595344	0.552199	0.997914	1
710.347	9.48	m/z	275	9835.71	0.0102624	0.0366673	0.279879	0.779807	0.997914	1
389.259	13.48	m/z	258	82635.8	-0.0174683	0.130012	-0.134359	0.893237	0.997914	1
281.149	1.92	n	278	10289.5	-0.00408705	0.047935	-0.0852623	0.932122	0.997914	1
599.843	5.77	m/z	279	7623.45	-0.021036	0.0291201	-0.722385	0.470739	0.997914	1
568.16	9.68	m/z	279	7165	-0.0179713	0.0268984	-0.668118	0.50468	0.997914	1
621.34	11.33	m/z	165	46461.7	-0.115525	0.101107	-1.14261	0.255139	0.997914	1
203.143	16.9	m/z	170	417.779	0.100259	0.0459614	2.18137	0.0307677	0.685316	1
269.615	15.1	m/z	89	1560.61	0.0829688	0.0928555	0.893526	0.374923	0.997914	1
525.783	5.47	m/z	278	12778	-0.0504132	0.0501879	-1.00449	0.316126	0.997914	1
404.903	5.31	m/z	266	19313.2	-0.0555877	0.0696779	-0.797782	0.425802	0.997914	1
533.293	12.84	m/z	154	54974	0.0884183	0.107326	0.823833	0.411543	0.997914	1
494.296	10.53	m/z	270	25638.4	-0.0445651	0.0549416	-0.811136	0.418091	0.997914	1
235.105	4.73	m/z	279	8331.76	-0.0153872	0.0253598	-0.606756	0.544568	0.997914	1
380.098	7.62	n	278	11757.6	-0.00255571	0.0488677	-0.0522986	0.958333	0.997914	1
423.187	6.46	m/z	278	26276.7	-0.0508118	0.072617	-0.699723	0.484759	0.997914	1
457.577	5.74	m/z	278	17498	-0.0411807	0.0518905	-0.793607	0.428186	0.997914	1
427.926	10.77	m/z	166	33587.4	0.0276165	0.083534	0.330602	0.741436	0.997914	1
412.284	11.97	m/z	275	19922.4	-0.0281492	0.0628939	-0.447566	0.654863	0.997914	1
390.264	9.53	m/z	224	19646.6	-0.0507213	0.0627506	-0.808299	0.419889	0.997914	1
448.776	11.21	m/z	276	11100	-0.0608971	0.0582001	-1.04634	0.296435	0.997914	1
519.783	6.64	m/z	279	10468	-0.0099824	0.0348343	-0.286568	0.774682	0.997914	1
287.135	3.92	m/z	279	11378.2	-0.0275099	0.034791	-0.790719	0.429863	0.997914	1
243.113	8.09	m/z	279	7680.08	-0.0113756	0.0284207	-0.400259	0.68931	0.997914	1
251.066	5.34	m/z	279	8705.38	-0.011316	0.0326821	-0.346244	0.729453	0.997914	1
618.345	6.87	m/z	278	7491.52	-0.00145308	0.0285799	-0.0508425	0.959492	0.997914	1
646.846	7.42	m/z	271	16335.3	-0.119524	0.0895022	-1.33543	0.182994	0.997914	1
284.656	16.02	m/z	250	3175.2	-0.0213758	0.0474777	-0.450228	0.652989	0.997914	1
658.79	0.57	m/z	234	25945.4	-0.0645398	0.0664843	-0.970752	0.332816	0.997914	1
431.192	5.49	m/z	279	11170.6	-0.0408441	0.0453225	-0.90119	0.368362	0.997914	1
225.123	3.94	m/z	279	13490.6	0.0147461	0.0648872	0.227257	0.820411	0.997914	1
475.378	14.79	m/z	209	23965.9	-0.0339413	0.0562672	-0.603217	0.547103	0.997914	1
312.217	10.08	m/z	279	7659.49	0.017033	0.047541	0.35828	0.720438	0.997914	1
442.189	7.37	m/z	267	73086.5	-0.0262073	0.0743119	-0.352667	0.724653	0.997914	1
542.326	10.21	m/z	259	26568.2	-0.0404073	0.116726	-0.346173	0.729528	0.997914	1
489.357	13.94	m/z	269	20414.6	-0.0227479	0.0640242	-0.355301	0.722677	0.997914	1
181.133	7.07	m/z	279	11977.8	0.0344139	0.0452364	0.760758	0.447525	0.997914	1
286.627	3.44	m/z	279	6807.58	0.0108226	0.0192041	0.563556	0.573566	0.997914	1
442.219	8.63	m/z	279	8351.19	0.0143623	0.040585	0.353882	0.723728	0.997914	1
427.566	6.31	m/z	278	13076.2	-0.0494692	0.0524664	-0.942873	0.346667	0.997914	1
521.293	10.64	m/z	107	295627	-0.0533397	0.206727	-0.25802	0.797023	0.997914	1
449.341	18.49	m/z	237	21410.7	-0.0106858	0.0821091	-0.130141	0.896581	0.997914	1
633.412	14.45	m/z	212	28174.2	-0.129293	0.068758	-1.8804	0.0616082	0.854792	1
287.079	4.45	m/z	221	8375.16	0.0131865	0.102214	0.129008	0.897486	0.997914	1
310.173	6.36	m/z	279	9633.38	-0.0193827	0.0337338	-0.574577	0.566098	0.997914	1
368.134	13.18	n	279	7056.56	0.00918084	0.0249284	0.368288	0.712973	0.997914	1
903.415	9.56	m/z	207	34358.8	0.0359164	0.0887026	0.404908	0.686018	0.997914	1
581.318	11.69	m/z	275	8947.69	0.0152298	0.0427157	0.356538	0.721746	0.997914	1
647.362	7.93	m/z	277	7785.85	-0.0247855	0.0372243	-0.665842	0.506136	0.997914	1
238.095	6.76	n	279	6722.3	-0.00470628	0.0213104	-0.220845	0.825395	0.997914	1
445.782	16.28	m/z	228	7566.8	-0.0172785	0.0554248	-0.311747	0.755554	0.997914	1
630.41	16.74	m/z	274	11807.3	-0.00185428	0.0348255	-0.0532449	0.957581	0.997914	1
247.108	9.16	m/z	279	7605.91	-0.0340236	0.0446025	-0.762818	0.446297	0.997914	1
293.113	5.34	m/z	273	1247.73	0.0406737	0.0426822	0.952943	0.341566	0.997914	1
601.296	5.95	m/z	279	6988.42	-0.0109507	0.0279172	-0.392257	0.695205	0.997914	1
270.181	10.01	m/z	279	12450.8	0.0517262	0.0341295	1.51559	0.130898	0.978913	1
376.15	6.99	m/z	279	7965.74	-0.00278685	0.0325381	-0.085649	0.931815	0.997914	1
556.322	11.08	m/z	262	11380.5	-0.030101	0.0585769	-0.513872	0.607833	0.997914	1
247.106	4.58	n	279	8179.91	-0.00601171	0.0250396	-0.240088	0.810461	0.997914	1
578.369	13.06	m/z	206	42366.4	-0.108145	0.0843362	-1.2823	0.201386	0.997914	1
401.305	14.35	m/z	279	9794.13	0.0158915	0.0400423	0.396867	0.691807	0.997914	1
260.117	5.36	n	279	15932	0.0226946	0.0369908	0.613519	0.540095	0.997914	1
428.582	5.42	m/z	276	10718	-0.0553806	0.0583686	-0.948808	0.343653	0.997914	1
202.097	6	m/z	279	11999.3	0.0132848	0.0469845	0.282749	0.777605	0.997914	1
165.082	14.16	m/z	218	4218.86	0.151287	0.115821	1.30621	0.193019	0.997914	1
303.075	8.9	m/z	279	6789.07	-0.0974043	0.0458263	-2.12551	0.0345326	0.709265	1
482.399	16.34	m/z	217	30691.3	0.0197095	0.0912522	0.215989	0.829228	0.997914	1
183.084	4.1	m/z	202	4748.52	0.107866	0.0903805	1.19347	0.234321	0.997914	1
310.611	10.01	m/z	193	39771.9	0.797594	0.187558	4.25251	3.47e-05	0.0385944	0.240723
369.142	12.14	m/z	279	10478.9	-0.0192137	0.0252617	-0.760586	0.447627	0.997914	1
325.116	8.55	m/z	279	11824.9	-0.00512275	0.0506728	-0.101095	0.919557	0.997914	1
213.173	3.89	n	279	15998	-0.0687132	0.0428772	-1.60256	0.110305	0.949567	1
704.716	11.92	m/z	264	13357	-0.0776489	0.0526532	-1.47472	0.141637	0.98211	1
350.12	11.66	m/z	279	9504.28	-0.0413825	0.0442946	-0.934256	0.35108	0.997914	1
213.631	4.68	m/z	279	12173	0.0229182	0.0356943	0.64207	0.521421	0.997914	1
804.674	12.4	m/z	263	10409.9	0.00232097	0.050418	0.0460345	0.963322	0.997914	1
484.935	5.52	m/z	259	21851.8	-0.108014	0.0840783	-1.28468	0.200191	0.997914	1
289.118	7.2	m/z	279	6829.63	-0.0137222	0.0235763	-0.582035	0.561071	0.997914	1
680.846	8.5	m/z	275	12584.2	-0.0278915	0.0483672	-0.576661	0.5647	0.997914	1
320.101	7.23	n	279	8161.81	-0.000808825	0.0360776	-0.022419	0.982132	0.998704	1
362.685	4.15	m/z	279	10710	0.00400424	0.0382015	0.104819	0.916604	0.997914	1
453.245	6.15	m/z	272	13339.7	0.00517544	0.0554051	0.0934109	0.925654	0.997914	1
297.123	9.25	m/z	279	6474.83	-0.0217716	0.0306	-0.711491	0.477449	0.997914	1
243.17	4.45	m/z	279	8287.59	-0.0068123	0.019491	-0.34951	0.727003	0.997914	1
586.423	16.06	m/z	236	12630.1	0.0389125	0.05127	0.758973	0.448724	0.997914	1
263.103	5.95	m/z	279	8825.02	0.00784386	0.0326433	0.24029	0.810304	0.997914	1
469.185	14.35	m/z	273	11359.3	0.0239522	0.0520722	0.45998	0.645943	0.997914	1
695.93	16.28	m/z	246	15655	-0.07293	0.0484482	-1.50532	0.133696	0.978913	1
398.872	6.76	m/z	278	13525.4	0.0133201	0.0482542	0.276041	0.782747	0.997914	1
432.323	12.33	m/z	257	20661	0.0869725	0.0714271	1.21764	0.224614	0.997914	1
514.591	11.03	m/z	158	31331.2	-0.00415862	0.0615635	-0.0675502	0.946244	0.997914	1
634.369	15.71	m/z	267	16647	0.0415281	0.0528958	0.785092	0.433183	0.997914	1
238.124	4.1	m/z	279	7599.28	-0.0308223	0.0326984	-0.942624	0.346791	0.997914	1
412.195	16.15	m/z	198	45666.3	-0.0886855	0.126196	-0.702758	0.483157	0.997914	1
668.413	16.13	m/z	257	14304.1	-0.000138382	0.0623332	-0.00222004	0.998231	0.999802	1
447.298	13.99	m/z	279	21166.1	0.0573739	0.10896	0.526558	0.598971	0.997914	1
391.113	7.78	m/z	279	5842.49	0.00400091	0.0188678	0.21205	0.832242	0.997914	1
428.279	13.82	m/z	272	30383.4	0.0138072	0.0711901	0.193948	0.84638	0.997914	1
379.15	7.81	m/z	279	11538.5	0.0608457	0.034235	1.7773	0.0767449	0.896178	1
352.136	7.3	m/z	279	28826.4	0.048052	0.0487406	0.985874	0.325156	0.997914	1
243.134	2.89	m/z	279	20548.6	-0.0116179	0.0495836	-0.23431	0.814938	0.997914	1
574.362	17.66	m/z	222	21565	-0.0215318	0.0667786	-0.322435	0.747474	0.997914	1
308.183	12.09	m/z	276	24000.3	-0.0617999	0.0640657	-0.964633	0.33568	0.997914	1
287.139	5.27	m/z	277	13915.1	-0.0322087	0.0685072	-0.470151	0.638664	0.997914	1
205.857	5.29	m/z	279	8969.04	0.121109	0.0587609	2.06104	0.0403416	0.751371	1
409.307	17.21	m/z	276	6462.07	-0.0106209	0.0461471	-0.230153	0.818165	0.997914	1
270.167	6.64	m/z	251	59645.6	0.182177	0.103206	1.76518	0.0789089	0.902928	1
146.105	10.29	m/z	205	534.038	-0.0350851	0.0526071	-0.666927	0.505692	0.997914	1
349.117	6	m/z	276	19198.3	0.0269662	0.0776344	0.347348	0.728628	0.997914	1
267.145	1.78	m/z	279	7314.51	-0.0198534	0.0275602	-0.720365	0.471979	0.997914	1
434.265	9.33	m/z	274	13836.6	0.0545697	0.0601255	0.907597	0.36499	0.997914	1
381.129	4.86	m/z	279	6210.48	-0.00937975	0.0153318	-0.611782	0.541243	0.997914	1
477.267	10.41	m/z	166	261409	-0.396114	0.249075	-1.59034	0.113997	0.954312	1
218.08	2.76	n	278	61915.6	-0.0652131	0.054197	-1.20326	0.230028	0.997914	1
315.111	11.54	m/z	279	7115.91	0.0140394	0.0292054	0.480713	0.631144	0.997914	1
655.609	11.78	m/z	271	9733.76	0.0431874	0.046745	0.923893	0.35647	0.997914	1
477.334	16.42	m/z	279	11931.7	-0.0961613	0.0541009	-1.77744	0.076721	0.896178	1
397.184	6.97	m/z	279	6788.93	0.00663392	0.0239007	0.277562	0.78158	0.997914	1
911.657	17.26	m/z	59	114025	-0.289084	0.24487	-1.18056	0.245518	0.997914	1
323.123	3.69	m/z	279	16626.8	-0.0479968	0.0564728	-0.849911	0.396194	0.997914	1
770.532	17.69	m/z	206	39482.6	0.0331153	0.0575244	0.575674	0.565567	0.997914	1
221.119	15.93	m/z	42	1190.62	0.405214	0.247581	1.63669	0.114743	0.954647	1
588.798	9.08	m/z	255	21760.1	-0.0611183	0.0661498	-0.923938	0.356513	0.997914	1
415.142	8.09	m/z	278	11410.4	0.0484229	0.056223	0.861264	0.389928	0.997914	1
351.075	4.68	m/z	279	9928.8	-0.0199765	0.0372942	-0.535645	0.592684	0.997914	1
433.054	2.11	m/z	279	9053.68	-0.0104211	0.0469303	-0.222056	0.824453	0.997914	1
645.433	13.94	m/z	225	10961.2	-0.0512471	0.0579146	-0.884873	0.377293	0.997914	1
433.307	16.64	m/z	276	12061.6	-0.0155536	0.046892	-0.33169	0.740407	0.997914	1
473.753	8.29	m/z	279	6306.95	0.00417421	0.0249624	0.16722	0.867334	0.997914	1
778.575	17.07	m/z	210	66573.7	0.0334271	0.082089	0.407206	0.68433	0.997914	1
491.221	12.86	m/z	268	87281.1	-0.276706	0.211969	-1.3054	0.193021	0.997914	1
566.364	17.66	m/z	246	18697.5	0.00145317	0.0593001	0.0245054	0.980472	0.998704	1
431.277	12.33	m/z	16	30150.9	8.195	10.4425	0.784774	0.576401	0.997914	1
372.166	3.82	m/z	279	6065.01	0.0300901	0.0196737	1.52946	0.127425	0.973861	1
496.726	5.92	m/z	279	6463.02	-0.00213268	0.034393	-0.062009	0.950606	0.997914	1
288.101	3.12	m/z	279	16769.7	0.0113111	0.0516526	0.218984	0.826843	0.997914	1
595.433	17.56	m/z	267	23402.8	-0.0574526	0.0513422	-1.11901	0.264272	0.997914	1
443.179	7.42	m/z	159	607594	-0.109034	0.153695	-0.709419	0.479279	0.997914	1
220.084	4.47	m/z	270	1173.69	0.0229899	0.0458377	0.50155	0.616446	0.997914	1
496.349	12.33	m/z	275	9948.65	-0.0451384	0.0528801	-0.853599	0.394164	0.997914	1
589.179	9.45	m/z	222	30528	0.300199	0.0915689	3.2784	0.00123827	0.171723	1
478.197	8.95	m/z	225	26728.5	-0.145745	0.0943466	-1.54478	0.124004	0.970476	1
706.386	12.33	m/z	253	12877.4	-0.0316041	0.0616811	-0.512379	0.608893	0.997914	1
290.113	4.91	m/z	279	8420.45	0.00635184	0.0255561	0.248545	0.803918	0.997914	1
384.253	12.81	m/z	231	5812.2	-0.0801941	0.0638239	-1.25649	0.210382	0.997914	1
626.365	15.45	m/z	241	10415.4	-0.00576809	0.0434615	-0.132717	0.894544	0.997914	1
916.944	9.38	m/z	266	7932.01	-0.0724332	0.0445585	-1.62558	0.10538	0.949567	1
319.129	3.56	m/z	279	7464.58	-0.0164169	0.0387013	-0.424195	0.671791	0.997914	1
442.316	12.33	m/z	268	12778.6	0.0707831	0.0614821	1.15128	0.250773	0.997914	1
781.87	8.48	m/z	270	8651.35	0.0519546	0.0438685	1.18433	0.237455	0.997914	1
523.285	4.33	m/z	275	7434.01	0.0113038	0.0420623	0.26874	0.788357	0.997914	1
272.16	5.15	m/z	278	14238.7	-0.0316109	0.0670459	-0.471482	0.637713	0.997914	1
359.123	9.13	m/z	279	6470.73	-0.0184721	0.0287414	-0.6427	0.521012	0.997914	1
542.666	12.6	m/z	222	20229.5	0.0063499	0.105574	0.0601466	0.9521	0.997914	1
444.221	16.13	m/z	195	30299.9	-0.0962657	0.109511	-0.879051	0.380622	0.997914	1
649.395	15.14	m/z	220	23048.4	0.0338439	0.170263	0.198774	0.842648	0.997914	1
421.868	8.55	m/z	279	7071.32	0.00157911	0.0307902	0.0512861	0.959139	0.997914	1
227.109	7.23	n	276	46059.3	-0.0380289	0.0634975	-0.598904	0.54979	0.997914	1
565.319	10.23	m/z	129	75903.5	-0.038901	0.15932	-0.244169	0.807577	0.997914	1
365.134	8.6	m/z	279	6925.7	-0.0082456	0.0239073	-0.344898	0.730463	0.997914	1
244.153	3.56	m/z	279	5877.85	-0.0190969	0.024212	-0.788738	0.431018	0.997914	1
237.129	6.41	m/z	279	5482.3	-0.0145972	0.0218619	-0.6677	0.504946	0.997914	1
449.214	5.39	m/z	279	6069.37	-0.00518951	0.0179085	-0.289779	0.772228	0.997914	1
377.148	8.95	m/z	279	8127.5	-0.023559	0.0322032	-0.731574	0.46512	0.997914	1
365.179	5.01	m/z	279	6678.79	0.00289646	0.0264541	0.10949	0.912902	0.997914	1
377.214	8.22	m/z	178	54454.3	0.120815	0.12127	0.996248	0.320734	0.997914	1
357.106	5.39	m/z	279	5546.92	-0.0132396	0.0210507	-0.62894	0.529967	0.997914	1
312.192	3.66	m/z	279	12483.7	0.0689088	0.0453927	1.51806	0.130273	0.978913	1
232.064	2.33	m/z	22	219.895	NA	NA	NA	NA	NA	NA
289.82	4.63	m/z	279	10414.8	0.00303112	0.0398779	0.07601	0.939472	0.997914	1
193.57	2.16	m/z	279	6139.4	0.00314098	0.0205556	0.152804	0.878677	0.997914	1
227.102	1.83	m/z	279	8505.76	-0.00844614	0.0220632	-0.382816	0.702184	0.997914	1
465.169	0.74	m/z	243	18201	0.0295857	0.0624793	0.473528	0.636315	0.997914	1
389.18	4.63	m/z	279	5793.2	-0.0153896	0.0165018	-0.932602	0.351933	0.997914	1
370.162	6.94	m/z	279	6360.88	0.0129997	0.0262887	0.494498	0.621392	0.997914	1
207.116	9.16	n	279	12012.4	0.145403	0.0562999	2.58265	0.0103787	0.492916	1
542.326	10.46	m/z	267	18329.5	0.0207742	0.0671823	0.309221	0.757426	0.997914	1
493.409	16.66	m/z	190	36827.9	-0.204857	0.0884748	-2.31543	0.0218513	0.631319	1
469.259	6.61	m/z	279	7847.95	0.0215429	0.0389889	0.55254	0.581076	0.997914	1
341.679	5.97	m/z	279	5423.6	-0.0164961	0.0240517	-0.68586	0.493442	0.997914	1
305.091	7.78	m/z	279	4501.56	0.00460379	0.0124917	0.368549	0.712778	0.997914	1
399.11	6.61	n	273	22261.1	-0.110567	0.0737048	-1.50014	0.134882	0.978913	1
459.323	18.27	m/z	270	40448.7	-0.0676339	0.052275	-1.29381	0.19698	0.997914	1
537.253	11.03	m/z	161	29626.3	0.031733	0.0713798	0.444566	0.65734	0.997914	1
247.64	2.66	m/z	279	6540.84	-0.0230874	0.0252284	-0.915135	0.361009	0.997914	1
237.087	1.87	m/z	279	13700.4	0.000403746	0.024274	0.0166329	0.986743	0.998771	1
641.349	11.71	m/z	271	8970.08	0.0304515	0.0493287	0.61732	0.537604	0.997914	1
641.098	11.71	m/z	266	10568	0.0373059	0.0515169	0.724149	0.469695	0.997914	1
655.454	17.02	m/z	237	14770.9	-0.0729111	0.0736879	-0.989457	0.323584	0.997914	1
441.886	7.65	m/z	279	10890.2	0.0126534	0.0511877	0.247197	0.80496	0.997914	1
685.452	15.84	m/z	224	52505.6	0.0927289	0.0678978	1.36571	0.173594	0.991586	1
630.793	5.59	m/z	272	8554.64	-0.0444495	0.0477845	-0.930208	0.353194	0.997914	1
280.062	1.4	m/z	278	9424.04	0.0210377	0.0333294	0.631206	0.52849	0.997914	1
282.131	9.16	m/z	276	7182.41	-0.0393521	0.0526813	-0.746985	0.455789	0.997914	1
414.144	3.39	m/z	245	25959.4	0.0547971	0.0895646	0.611816	0.541303	0.997914	1
678.879	7.13	m/z	276	7061.87	0.018754	0.041639	0.450395	0.652824	0.997914	1
872.704	13.56	m/z	233	13717	-0.0320343	0.0671094	-0.477345	0.633628	0.997914	1
259.621	2.66	m/z	279	12538.1	-0.00502064	0.0384463	-0.130588	0.896207	0.997914	1
561.156	2.76	m/z	269	10725.9	0.0391573	0.0569896	0.687096	0.492691	0.997914	1
212.088	7.73	n	279	10829.5	-0.0105568	0.0487916	-0.216364	0.828882	0.997914	1
522.741	4.28	m/z	279	10570.5	0.00920489	0.0338497	0.271934	0.785899	0.997914	1
577.332	6.56	m/z	279	7690.84	-0.00584732	0.0388794	-0.150396	0.880574	0.997914	1
773.143	12.16	m/z	257	8100.54	0.00803196	0.0455892	0.176181	0.860309	0.997914	1
298.06	5.25	m/z	279	7027.22	-0.0171618	0.029928	-0.573435	0.56687	0.997914	1
206.131	12.12	m/z	173	9658.36	0.019156	0.110059	0.174051	0.862065	0.997914	1
495.277	12.14	m/z	249	12003.8	0.0179914	0.102277	0.175908	0.860528	0.997914	1
534.272	8.37	m/z	276	8223.93	-0.00506214	0.0459641	-0.110132	0.912395	0.997914	1
618.833	7.07	m/z	274	11373.1	-0.062395	0.055918	-1.11583	0.265597	0.997914	1
426.127	7.3	m/z	272	11666.8	-0.0468479	0.0631066	-0.742361	0.458592	0.997914	1
550.215	12.19	m/z	245	28918.8	-0.00849479	0.0810309	-0.104834	0.916605	0.997914	1
382.207	14.66	m/z	208	75720.6	-0.0136325	0.105266	-0.129505	0.897102	0.997914	1
701.265	12.57	m/z	237	14429.9	-0.118661	0.0746255	-1.59009	0.113327	0.952428	1
543.302	7.68	m/z	279	6959.7	-0.0117725	0.034437	-0.341855	0.732749	0.997914	1
530.169	10.7	m/z	190	8748.41	-0.00535106	0.0592115	-0.0903719	0.928103	0.997914	1
305.197	8.53	n	279	8307.16	-0.00863028	0.0331569	-0.260286	0.794859	0.997914	1
346.152	8.85	n	275	11728.4	-0.0208039	0.0643714	-0.323186	0.746831	0.997914	1
498.292	7.75	m/z	279	7044.6	-0.00262156	0.0562397	-0.0466141	0.962858	0.997914	1
229.179	3.3	n	279	10765.4	0.0187903	0.0365472	0.514138	0.607614	0.997914	1
265.093	2.76	m/z	279	8593.53	-0.0162799	0.0287805	-0.565659	0.572137	0.997914	1
1209.73	6.94	n	274	8795.51	0.0144096	0.0466928	0.308604	0.757887	0.997914	1
474.909	9.53	m/z	274	12381.4	-0.0269178	0.0545919	-0.493073	0.622404	0.997914	1
531.256	12.38	m/z	277	18874.1	0.0605997	0.0538437	1.12547	0.261485	0.997914	1
436.269	11.26	m/z	234	57258.2	-0.0982977	0.0716964	-1.37103	0.171873	0.991586	1
206.118	2.33	m/z	279	1937.5	0.0471165	0.0338197	1.39317	0.164817	0.991586	1
453.216	11.49	m/z	194	22668.3	0.0268163	0.151076	0.177502	0.859332	0.997914	1
444.368	13.32	m/z	275	10064.8	0.030951	0.0474592	0.652159	0.514912	0.997914	1
815.672	12.69	m/z	212	13046.7	0.0563873	0.057155	0.986567	0.325151	0.997914	1
408.199	3.22	m/z	279	5185.13	0.00937705	0.0222847	0.420784	0.674277	0.997914	1
269.081	4.58	m/z	272	2112.81	0.0188961	0.050127	0.376965	0.70653	0.997914	1
612.33	10.85	m/z	236	37603	-0.0214048	0.0628827	-0.340392	0.733903	0.997914	1
501.303	12.91	m/z	25	362427	-1.47843	1.14054	-1.29625	0.242511	0.997914	1
529.266	11.13	m/z	161	26980.3	0.132406	0.0726718	1.82197	0.0706403	0.874513	1
264.157	12.16	m/z	129	8382.64	-0.0504344	0.11661	-0.432504	0.666279	0.997914	1
498.272	6.81	m/z	276	11762.2	-0.0525723	0.0637858	-0.824201	0.410627	0.997914	1
358.176	8.8	m/z	279	9433.74	0.0188964	0.0382549	0.49396	0.621772	0.997914	1
353.104	12.72	m/z	261	15057.7	-0.00231701	0.0566372	-0.0409097	0.967403	0.997914	1
565.309	4.65	m/z	279	6843.47	0.0137326	0.0232595	0.59041	0.555454	0.997914	1
468.214	5.97	m/z	277	6556.04	-0.0157279	0.0352333	-0.446392	0.655707	0.997914	1
550.984	11.33	m/z	157	29330.9	0.0150467	0.0796144	0.188995	0.850385	0.997914	1
469.204	4.63	m/z	279	6229.73	0.00873778	0.0268529	0.325395	0.745157	0.997914	1
495.268	7.13	m/z	279	9302.87	-0.022138	0.0417031	-0.530848	0.595999	0.997914	1
647.452	16.04	n	222	28238.1	0.10662	0.0629644	1.69334	0.0919803	0.921647	1
269.169	7.96	m/z	279	11122	-0.0409113	0.0571946	-0.7153	0.475097	0.997914	1
403.092	2.06	m/z	278	7487.91	-0.00746964	0.0380992	-0.196058	0.844726	0.997914	1
275.102	10.85	m/z	279	10007.1	0.0228882	0.0327742	0.698359	0.485607	0.997914	1
814.184	12.38	m/z	248	9739.87	-0.00156569	0.0508843	-0.0307696	0.975481	0.997914	1
387.321	12.86	m/z	242	30671.7	-0.0508589	0.0862661	-0.589559	0.556108	0.997914	1
469.259	16.21	m/z	245	9424.12	-0.0595461	0.0662745	-0.898477	0.369937	0.997914	1
300.171	7.98	m/z	279	6513.18	0.0120281	0.0266972	0.450537	0.652717	0.997914	1
230.175	9.38	m/z	279	4721.2	0.0135907	0.013586	1.00035	0.318116	0.997914	1
375.162	8.66	m/z	232	47003.2	0.0530208	0.12845	0.412774	0.680203	0.997914	1
372.142	2.38	m/z	279	7198.26	-0.00995951	0.0234423	-0.424851	0.671313	0.997914	1
596.791	0.57	m/z	193	19757.1	-0.0507236	0.0780873	-0.649575	0.51687	0.997914	1
130.526	2.08	m/z	279	4784.92	-0.00667334	0.0125653	-0.531091	0.595831	0.997914	1
359.203	4.15	m/z	279	8445.54	0.0122737	0.0374085	0.328099	0.743113	0.997914	1
383.255	16.13	m/z	276	6052.77	0.0567456	0.0455697	1.24525	0.21423	0.997914	1
831.63	17.61	m/z	247	17148.8	0.0385602	0.0468911	0.822335	0.411773	0.997914	1
426.334	16.34	m/z	212	11182.1	-0.00614152	0.118783	-0.0517039	0.95882	0.997914	1
486.317	12.69	m/z	252	12813.2	-0.00367904	0.0496554	-0.0740915	0.941003	0.997914	1
423.38	17.94	m/z	240	7236.42	-0.0600164	0.0575528	-1.04281	0.298237	0.997914	1
182.129	6.76	m/z	279	7227.31	-0.00499108	0.0636461	-0.0784192	0.937558	0.997914	1
434.216	4.63	m/z	279	5506.35	-0.00307408	0.0218059	-0.140975	0.888004	0.997914	1
317.182	2.16	m/z	279	5172.98	-0.00306428	0.0259286	-0.118181	0.90602	0.997914	1
281.186	10.73	m/z	279	11421	-0.0513529	0.0442781	-1.15978	0.247253	0.997914	1
795.891	7.83	m/z	274	12996.2	-0.0538515	0.0478913	-1.12445	0.261931	0.997914	1
344.207	7.25	m/z	274	8748.44	0.0813117	0.057885	1.40471	0.161379	0.991586	1
86.1023	1.78	n	267	1140.42	0.0373276	0.0701242	0.532307	0.595008	0.997914	1
514.182	9.68	m/z	278	6531.16	-0.00341483	0.037748	-0.0904638	0.927992	0.997914	1
754.537	16.86	m/z	218	37685.2	-0.0136852	0.0620084	-0.220699	0.825568	0.997914	1
354.152	8.32	m/z	265	11401	-0.054645	0.0740852	-0.737596	0.461496	0.997914	1
279.211	9.35	m/z	276	11162.7	-0.0220665	0.0555397	-0.397311	0.691484	0.997914	1
296.137	6	n	278	7397.12	0.00787828	0.0386265	0.20396	0.838553	0.997914	1
241.54	1.87	m/z	278	13553.5	0.0385184	0.0621421	0.619843	0.535932	0.997914	1
234.079	5.03	m/z	80	41084.5	-0.596131	0.342695	-1.73954	0.0872447	0.919384	1
495.355	17.26	m/z	225	88436.6	0.0125252	0.148439	0.0843792	0.932841	0.997914	1
246.063	1.48	m/z	279	6377.16	-0.0522073	0.03282	-1.59072	0.112947	0.952428	1
414.235	6.39	m/z	279	6376.33	-0.0204483	0.0292721	-0.698559	0.485482	0.997914	1
410.167	3.94	m/z	279	5222.42	0.00245787	0.0231955	0.105963	0.915697	0.997914	1
224.107	6.61	m/z	278	10512	-0.0326052	0.0576037	-0.566026	0.57189	0.997914	1
596.368	16.28	m/z	271	8786.86	-0.0098024	0.0432605	-0.22659	0.820935	0.997914	1
605.511	17.79	m/z	128	107795	-0.181805	0.138355	-1.31405	0.19172	0.997914	1
285.604	8.55	m/z	279	10630.6	0.0641114	0.043208	1.48379	0.139136	0.979458	1
393.172	14.68	m/z	279	5435.07	0.00742573	0.0332848	0.223096	0.823644	0.997914	1
308.101	4.52	n	279	5641.28	0.00421801	0.0224677	0.187737	0.851237	0.997914	1
637.804	6.36	m/z	277	5965.86	-0.0310007	0.0340996	-0.90912	0.364177	0.997914	1
400.838	17.07	m/z	259	13910.1	0.0314954	0.0490006	0.642755	0.521026	0.997914	1
251.114	3.49	m/z	279	4483.62	0.0041461	0.0177284	0.233868	0.815281	0.997914	1
282.137	7.55	n	279	8066.78	0.0164182	0.0362655	0.452722	0.651145	0.997914	1
661.209	8.99	m/z	230	8240.23	-0.0314877	0.0428362	-0.735072	0.463144	0.997914	1
368.229	5.18	m/z	279	11051.8	0.0115489	0.0438959	0.263099	0.792693	0.997914	1
380.081	4.68	n	268	58280.8	-0.0502439	0.0854155	-0.588229	0.556939	0.997914	1
242.024	3.79	m/z	279	5167.28	-0.00202882	0.0240006	-0.0845322	0.932702	0.997914	1
553.425	14.42	m/z	182	42447.1	0.103895	0.0930709	1.1163	0.265988	0.997914	1
549.241	11.23	m/z	266	10474.8	0.12602	0.0615147	2.04861	0.0416063	0.756684	1
197.084	6.51	m/z	50	203.951	0.0441585	0.0749008	0.58956	0.559501	0.997914	1
312.134	8.42	m/z	275	11112	-0.00349618	0.0618264	-0.0565484	0.954951	0.997914	1
135.11	1.8	m/z	276	1323.42	-0.0336124	0.0433347	-0.775648	0.438705	0.997914	1
261.098	1.96	m/z	278	8072.15	-0.0185207	0.0470921	-0.393287	0.694447	0.997914	1
298.176	9.41	m/z	258	24464.8	-0.20035	0.124893	-1.60417	0.110067	0.949567	1
464.301	11.78	m/z	253	30711.9	-0.0274742	0.0809572	-0.339367	0.734653	0.997914	1
371.643	4.02	m/z	279	8625.84	0.0433883	0.0337749	1.28463	0.20012	0.997914	1
409.183	3.09	m/z	279	4540.19	-2.33e-05	0.0221834	-0.00104906	0.999164	0.999802	1
703.501	16.04	m/z	200	11365.3	0.0487199	0.0431789	1.12833	0.260735	0.997914	1
301.096	4.68	m/z	279	10657.9	0.023581	0.0482598	0.488626	0.625538	0.997914	1
323.169	4.4	m/z	279	7413.78	-0.00823953	0.046439	-0.177427	0.859318	0.997914	1
233.092	3.49	m/z	279	7876.09	-0.0184411	0.0287575	-0.641262	0.521945	0.997914	1
559.249	10.26	m/z	150	87212.2	-0.00099643	0.0827165	-0.0120463	0.990408	0.999611	1
411.171	9.2	m/z	218	290738	-0.281689	0.120542	-2.33686	0.0204886	0.615014	1
317.122	5.52	m/z	278	6871.6	-0.0351382	0.0450815	-0.779439	0.436468	0.997914	1
349.237	10.49	m/z	278	16009.9	0.0612979	0.0567757	1.07965	0.281351	0.997914	1
566.437	16.49	m/z	266	15320.7	0.0145651	0.0622266	0.234066	0.815137	0.997914	1
389.214	9.11	m/z	139	48403.5	-0.0383011	0.157887	-0.242585	0.808763	0.997914	1
272.2	8.73	m/z	279	12496.7	0.0499656	0.0533483	0.936591	0.34988	0.997914	1
341.117	8.95	n	279	6892.56	-0.0262826	0.0390382	-0.673252	0.501414	0.997914	1
461.194	10.7	m/z	264	11161.4	0.0831893	0.0761203	1.09287	0.275581	0.997914	1
352.132	7.81	m/z	267	81513.8	-0.200934	0.091522	-2.19548	0.0291037	0.677197	1
295.632	3.94	m/z	279	4709.02	-0.00621577	0.0211428	-0.293989	0.769012	0.997914	1
557.996	15.18	m/z	222	29554.3	0.0472546	0.145377	0.325048	0.745495	0.997914	1
343.129	10.83	m/z	279	6612.37	-0.0233115	0.0217132	-1.07361	0.284041	0.997914	1
393.129	6.26	m/z	279	5051.36	-0.0191288	0.0242904	-0.787506	0.431738	0.997914	1
543.377	15.38	m/z	161	48131.9	-0.0384972	0.102983	-0.373822	0.709114	0.997914	1
264.147	7.3	n	279	13783.3	-0.0751354	0.0300327	-2.50179	0.013002	0.506792	1
340.161	3.84	m/z	279	4590.47	-0.00884235	0.0219605	-0.402649	0.687554	0.997914	1
551.2	8.99	m/z	214	46419.9	-0.0800819	0.0983734	-0.81406	0.416635	0.997914	1
281.07	11.9	m/z	200	21332.7	0.0989497	0.158652	0.623691	0.533657	0.997914	1
319.201	6.49	m/z	163	43183	-0.110868	0.180011	-0.615896	0.538993	0.997914	1
183.149	6	m/z	279	5264.05	7.51e-05	0.046436	0.0016164	0.998712	0.999802	1
427.23	10.93	m/z	255	244683	0.0604585	0.0833331	0.725504	0.468897	0.997914	1
677.522	16.26	m/z	239	17522.1	0.0765225	0.0523534	1.46165	0.145317	0.985312	1
371.219	12.67	m/z	258	14940.4	-0.0189365	0.0635725	-0.297873	0.766071	0.997914	1
639.359	9.41	m/z	251	15237.7	-0.0168348	0.0677859	-0.248352	0.804091	0.997914	1
613.464	17.07	m/z	246	212546	0.365511	0.171506	2.13118	0.034199	0.70738	1
403.226	12.79	m/z	138	2724.63	-0.0274592	0.0778058	-0.35292	0.724789	0.997914	1
527.267	11.92	m/z	253	17279.4	-0.0654389	0.0746665	-0.876416	0.381743	0.997914	1
415.109	4.23	m/z	277	6969.83	0.0024902	0.0511145	0.0487181	0.961184	0.997914	1
899.911	9.13	m/z	192	24956.6	0.0589685	0.079784	0.739101	0.460877	0.997914	1
428.113	11.47	m/z	279	5754.36	-0.00598452	0.0266594	-0.22448	0.822569	0.997914	1
252.048	4.15	m/z	279	4788.89	-0.00793371	0.0176741	-0.44889	0.653903	0.997914	1
555.308	13.78	m/z	269	32782.8	-0.0334344	0.171979	-0.19441	0.846021	0.997914	1
356.12	4.65	m/z	278	10574.1	0.0295811	0.0640332	0.461965	0.644513	0.997914	1
496.415	17.73	m/z	213	31138.4	0.114558	0.0829237	1.38149	0.168786	0.991586	1
266.141	4.52	m/z	279	8550.81	-0.0139283	0.0461462	-0.30183	0.763034	0.997914	1
258.145	6.15	m/z	279	5659.41	-0.047695	0.0443878	-1.07451	0.28364	0.997914	1
362.232	10.77	m/z	241	11786.5	-0.170491	0.0706798	-2.41216	0.0167055	0.556904	1
536.364	16.58	m/z	243	8828.36	-0.0725746	0.056308	-1.28889	0.198829	0.997914	1
809.68	12.31	m/z	258	7974.27	-0.024305	0.0457601	-0.531138	0.59584	0.997914	1
717.476	15.2	m/z	153	16053.4	-0.0145733	0.0777528	-0.187431	0.851617	0.997914	1
278.48	3.94	m/z	279	5900.42	0.00628072	0.0230497	0.272487	0.785475	0.997914	1
278.211	10.06	m/z	261	24871.9	-0.146787	0.0820791	-1.78836	0.0750221	0.895359	1
278.939	14.79	m/z	261	10767.7	-0.100838	0.0567765	-1.77605	0.0770294	0.896178	1
551.929	11.13	m/z	160	25214.8	-0.0368142	0.0780529	-0.471657	0.637928	0.997914	1
547.268	10.38	m/z	139	127884	0.125449	0.0898771	1.39578	0.16547	0.991586	1
307.642	13.18	m/z	279	6166.35	0.00877342	0.0326567	0.268656	0.788418	0.997914	1
324.143	5.72	n	278	12739.8	-0.0183188	0.0575855	-0.318115	0.750667	0.997914	1
368.791	18.42	n	265	6711.63	0.138817	0.0543131	2.55586	0.0112154	0.499051	1
283.668	5.95	m/z	278	8258.68	0.0284062	0.0405904	0.699826	0.484694	0.997914	1
503.407	19.11	m/z	230	9819.57	-0.00398387	0.0575712	-0.069199	0.944899	0.997914	1
287.102	9.58	m/z	279	6179.05	-0.0221798	0.0239757	-0.925096	0.355815	0.997914	1
442.092	9.2	m/z	279	4741.54	0.0128062	0.0212916	0.601468	0.548078	0.997914	1
523.804	5.59	m/z	279	5196.71	-0.0103608	0.0229863	-0.450739	0.652572	0.997914	1
297.016	5.92	n	279	13479.2	0.0284309	0.0406626	0.699191	0.485088	0.997914	1
286.201	8.66	m/z	274	2342.41	-3.84e-05	0.0443926	-0.000865474	0.99931	0.999802	1
303.206	10.88	m/z	268	19566.9	-0.126385	0.0628218	-2.0118	0.0453732	0.776834	1
647.361	14.42	m/z	198	10604	-0.0110262	0.0708767	-0.155568	0.876553	0.997914	1
642.369	6.74	m/z	270	6502.48	0.0202561	0.0469741	0.431219	0.666698	0.997914	1
363.155	7.75	m/z	279	4609.04	0.0127332	0.0242879	0.524261	0.600565	0.997914	1
281.09	7.1	n	279	4923.34	-0.00618677	0.0322206	-0.192013	0.847889	0.997914	1
385.07	7.13	m/z	279	4499.54	-0.0117935	0.0175379	-0.672459	0.501917	0.997914	1
476.149	8.8	m/z	252	21156.8	-0.00837849	0.087873	-0.0953478	0.924125	0.997914	1
297.144	8.55	n	279	14033.9	0.0165002	0.0450657	0.366136	0.714576	0.997914	1
207.149	9.53	m/z	279	8014.12	0.0111588	0.034429	0.32411	0.746128	0.997914	1
313.107	5.85	m/z	278	3451.81	0.0146334	0.0363832	0.402201	0.687884	0.997914	1
281.226	9.98	m/z	276	13974	0.0172984	0.0590255	0.293066	0.76972	0.997914	1
235.058	3.66	m/z	279	4912.65	-0.0124334	0.0198893	-0.625127	0.532462	0.997914	1
667.82	8.29	m/z	277	6729.11	-0.0539877	0.0391396	-1.37936	0.169036	0.991586	1
275.103	11.49	m/z	126	3516.28	-0.0412881	0.0976737	-0.422715	0.673376	0.997914	1
380.127	6.87	m/z	269	71498.4	-0.156388	0.0856573	-1.82574	0.0691428	0.871673	1
535.795	6.97	m/z	278	5605.04	-0.0248963	0.0321691	-0.773921	0.439718	0.997914	1
391.107	9.16	m/z	279	4890.32	-0.0285565	0.0224179	-1.27383	0.203918	0.997914	1
494.192	13.84	m/z	277	7592.59	0.0165834	0.0399772	0.414822	0.678634	0.997914	1
230.092	4.86	m/z	279	5685.58	-0.00992656	0.0413639	-0.239981	0.810543	0.997914	1
343.09	8.82	m/z	278	17569.6	0.0807398	0.0411444	1.96235	0.0508445	0.806498	1
343.113	11.66	m/z	276	9011.76	-0.00147248	0.0545296	-0.0270034	0.978479	0.99829	1
449.201	10.46	m/z	158	22657.8	0.0186159	0.0739943	0.251586	0.801747	0.997914	1
456.142	13.6	n	35	85791.6	-0.56148	0.645177	-0.870273	0.39702	0.997914	1
345.108	10.31	m/z	279	4986.86	-0.0210199	0.0286446	-0.733817	0.463753	0.997914	1
760.486	16.76	m/z	188	38211.4	-0.165391	0.123881	-1.33508	0.18376	0.997914	1
169.532	4.15	n	278	7118.13	-0.0209421	0.0452051	-0.463268	0.64358	0.997914	1
360.671	11.82	m/z	158	27839.9	0.594657	0.208497	2.85211	0.0050215	0.387905	1
609.346	11	m/z	261	209254	-0.131384	0.147565	-0.890346	0.374199	0.997914	1
455.245	5.77	m/z	278	12068	-0.0628442	0.0561677	-1.11887	0.264284	0.997914	1
230.15	4.52	m/z	279	7363.62	-0.0119175	0.0534926	-0.222787	0.823884	0.997914	1
314.171	6.97	m/z	279	7773.84	-0.0402318	0.0460626	-0.873417	0.383281	0.997914	1
279.524	14.79	m/z	254	12608.1	-0.143399	0.0638416	-2.24617	0.0256733	0.651543	1
396.222	3.89	m/z	279	7846.31	-0.0176794	0.0355094	-0.49788	0.61901	0.997914	1
403.548	4.78	m/z	279	5697.05	0.000976651	0.0264868	0.0368731	0.970616	0.997914	1
568.024	17.09	m/z	213	55528.7	0.0460843	0.136401	0.33786	0.735852	0.997914	1
487.131	10.29	m/z	268	21070.5	-0.0252898	0.0604396	-0.418431	0.676009	0.997914	1
284.101	5.13	n	279	8363.63	-0.00790549	0.034705	-0.227791	0.819996	0.997914	1
314.161	2.71	m/z	279	4549.65	-0.0147822	0.0223594	-0.661119	0.50915	0.997914	1
815.665	12.94	m/z	256	8478.27	0.0522813	0.047545	1.09962	0.272658	0.997914	1
455.759	13.94	m/z	270	9346.09	0.0254532	0.0517399	0.491946	0.623209	0.997914	1
457.593	5.62	m/z	276	6190.17	-0.0144091	0.0476893	-0.302146	0.762797	0.997914	1
443.195	10.93	m/z	181	358618	-0.0152707	0.112065	-0.136266	0.891784	0.997914	1
348.156	5.1	m/z	279	5780.86	-0.0300218	0.0418124	-0.718013	0.473425	0.997914	1
285.257	14.2	m/z	230	61445.2	-0.0799121	0.116685	-0.684852	0.494223	0.997914	1
356.12	3.72	m/z	277	8881.64	0.0130213	0.0656754	0.198267	0.843	0.997914	1
372.178	13.04	m/z	259	4617.42	-0.150493	0.129789	-1.15952	0.247453	0.997914	1
247.206	13.04	m/z	279	8808.64	-0.0638332	0.0469962	-1.35826	0.175615	0.991586	1
288.155	5.36	m/z	278	5233.62	-0.00341427	0.050256	-0.0679376	0.94589	0.997914	1
280.154	6.36	m/z	279	11652.4	-0.0874264	0.0540783	-1.61666	0.107223	0.949567	1
411.863	10.33	m/z	159	23308	-0.00123714	0.0713015	-0.0173508	0.986182	0.998771	1
804.925	12.4	m/z	254	8262.27	-0.0222758	0.0506571	-0.439737	0.660553	0.997914	1
418.212	11.69	m/z	279	7791.82	0.0532999	0.0440285	1.21058	0.22721	0.997914	1
383.185	4.73	m/z	279	8476.89	-0.00503741	0.0532321	-0.094631	0.924684	0.997914	1
193.101	15.02	m/z	265	17905.4	0.230923	0.0937983	2.46191	0.0145392	0.519664	1
449.302	14.97	m/z	274	9171.61	0.0420686	0.0447166	0.940782	0.347747	0.997914	1
481.738	5.74	m/z	278	6516.6	-0.0280208	0.0453794	-0.617477	0.537489	0.997914	1
240.018	4.1	m/z	279	4478.74	-0.00132505	0.015029	-0.0881662	0.929816	0.997914	1
307.126	8.58	m/z	278	16503.2	-0.0129969	0.0511432	-0.254127	0.799609	0.997914	1
280.079	5.42	m/z	279	9165.75	-0.0552584	0.0387176	-1.42722	0.154776	0.991586	1
216.134	3.54	m/z	279	6352.37	-0.00672927	0.032745	-0.205505	0.837346	0.997914	1
336.253	11.71	m/z	124	4561.62	0.0978895	0.120055	0.815369	0.416838	0.997914	1
605.672	9.43	m/z	263	8082.77	0.0384562	0.0637871	0.602883	0.547173	0.997914	1
312.658	3.07	m/z	279	5900.11	-0.01808	0.0285052	-0.634271	0.526488	0.997914	1
519.389	15.38	m/z	154	40262.6	-0.0493314	0.0628093	-0.785415	0.433639	0.997914	1
404.177	2.06	m/z	266	26439	-0.0318192	0.075072	-0.42385	0.672062	0.997914	1
456.205	7.25	m/z	266	17976.8	-0.107659	0.0652347	-1.65033	0.100199	0.948147	1
329.471	5.47	m/z	279	4496.42	-0.0116383	0.0228335	-0.5097	0.610715	0.997914	1
459.209	5.64	m/z	279	7238.42	-0.0285038	0.0354998	-0.802928	0.422785	0.997914	1
344.218	9.11	m/z	275	15345.9	-0.0150806	0.068852	-0.21903	0.82681	0.997914	1
362.117	9.41	m/z	248	67577.3	-0.222258	0.0957584	-2.32103	0.0212009	0.62291	1
629.456	15.04	m/z	172	36060.6	-0.126356	0.0939943	-1.3443	0.180924	0.992503	1
872.955	13.56	m/z	220	11936.7	-0.0702292	0.064611	-1.08695	0.27842	0.997914	1
430.773	16.9	m/z	275	8922.52	-0.00276465	0.0500717	-0.0552139	0.956013	0.997914	1
663.406	6.28	n	24	63831.3	0.441458	1.02344	0.431346	0.677605	0.997914	1
1223.74	10.95	n	71	284660	-0.254763	0.320312	-0.795361	0.430163	0.997914	1
443.348	13.27	m/z	235	18244.9	0.0249113	0.0829899	0.300173	0.764346	0.997914	1
339.13	5.59	m/z	279	4158.13	-0.0164374	0.0268588	-0.611993	0.541103	0.997914	1
317.149	5.1	m/z	276	9246.89	0.0386973	0.0590132	0.65574	0.512607	0.997914	1
242.186	4.02	m/z	279	15695.3	0.0245588	0.0257301	0.95448	0.34077	0.997914	1
336.606	3.14	m/z	279	3799.65	-0.00623538	0.0191832	-0.325043	0.745422	0.997914	1
648.234	11.61	m/z	229	13699.9	-0.0336268	0.0658832	-0.510401	0.610333	0.997914	1
321.1	3.51	m/z	279	6207.39	-0.0222514	0.0333387	-0.667435	0.505115	0.997914	1
289.101	5.77	m/z	269	10248.8	-0.171883	0.0625119	-2.74961	0.00642461	0.416339	1
626.33	12.21	m/z	116	41708.6	0.331937	0.216628	1.5323	0.128773	0.977473	1
572.946	8.48	m/z	274	7520.33	0.0378368	0.0457735	0.826609	0.40927	0.997914	1
320.171	4.08	m/z	279	4939.07	-0.00857858	0.0267619	-0.320552	0.74882	0.997914	1
449.339	17.12	m/z	279	9709.21	0.0769605	0.0442433	1.73948	0.0831907	0.912664	1
728.362	11.18	m/z	265	7073.61	-0.0392146	0.046462	-0.844014	0.39952	0.997914	1
387.252	12.64	m/z	201	32826.1	0.0754113	0.104132	0.724188	0.469912	0.997914	1
270.123	5.85	m/z	279	5328.25	-0.0159702	0.0325755	-0.490251	0.62439	0.997914	1
375.116	7.28	m/z	279	5454.1	-0.000760876	0.0445807	-0.0170674	0.986397	0.998771	1
271.141	5.2	m/z	279	10324.8	-0.033133	0.043946	-0.753949	0.451595	0.997914	1
356.243	10.56	m/z	276	8847.39	-0.0150378	0.0521291	-0.288472	0.773229	0.997914	1
158.027	3.97	m/z	279	30560.8	0.096837	0.0697115	1.38911	0.166045	0.991586	1
508.916	7.57	m/z	279	7550.28	-0.00456061	0.0418388	-0.109004	0.913287	0.997914	1
470.192	11.21	m/z	270	7770.62	-0.0346995	0.0580829	-0.597413	0.550795	0.997914	1
375.116	4.81	m/z	279	4701.12	-0.0226039	0.0254672	-0.887567	0.375634	0.997914	1
776.885	12.16	m/z	242	8343.04	0.0418017	0.0484253	0.863221	0.388996	0.997914	1
226.155	7.3	m/z	247	10307.5	-0.0935828	0.0758336	-1.23405	0.218517	0.997914	1
270.181	7.2	m/z	279	6343.95	-0.00898359	0.0286051	-0.314056	0.753743	0.997914	1
635.181	12	m/z	273	6769.88	0.0648875	0.0457134	1.41944	0.157052	0.991586	1
377.145	6.92	m/z	274	40239.1	-0.0499843	0.0598546	-0.835095	0.404481	0.997914	1
215.048	3.94	m/z	279	24031.6	-0.0368149	0.0560713	-0.656573	0.512064	0.997914	1
460.171	9.75	m/z	279	5319.32	-0.029195	0.038844	-0.751598	0.453006	0.997914	1
311.055	4.4	m/z	279	5238.53	-0.00124873	0.0259279	-0.0481617	0.961626	0.997914	1
342.108	4.2	m/z	279	7298.47	-0.0133325	0.033965	-0.392537	0.694999	0.997914	1
352.066	12.64	m/z	276	7050.04	0.00734192	0.0448903	0.163553	0.870218	0.997914	1
271.141	8.32	m/z	244	132890	0.187419	0.174277	1.07541	0.283403	0.997914	1
567.757	4.15	m/z	278	6167.37	0.0208722	0.0367043	0.56866	0.570104	0.997914	1
286.212	10.41	m/z	279	8823.97	0.0377151	0.0433967	0.869078	0.385645	0.997914	1
330.06	2.99	m/z	279	6257.61	-0.00691617	0.0203222	-0.340326	0.733899	0.997914	1
603.459	15.06	m/z	210	13081	0.150545	0.0675089	2.23001	0.0269491	0.659779	1
377.215	9.16	m/z	279	4879.31	0.0113248	0.0257749	0.439373	0.660774	0.997914	1
488.298	11.97	m/z	261	14635.5	-0.0538018	0.0645781	-0.833128	0.405637	0.997914	1
625.39	16.34	m/z	244	6661.23	-0.00158739	0.0530293	-0.0299342	0.976147	0.997914	1
455.159	6.05	m/z	46	92398.7	-0.555419	0.489992	-1.13353	0.266958	0.997914	1
479.274	6.99	m/z	279	6281.25	0.0334388	0.0419822	0.7965	0.426503	0.997914	1
290.102	8.63	m/z	279	5853.57	0.00897822	0.0285754	0.314194	0.753638	0.997914	1
368.191	13.25	m/z	168	35692.2	-0.0534499	0.0942461	-0.567131	0.57154	0.997914	1
370.244	5.1	n	279	12714.5	0.0357176	0.0278854	1.28087	0.201436	0.997914	1
366.148	7.83	m/z	258	154969	-0.204704	0.0920612	-2.22356	0.0271587	0.660766	1
585.488	15.14	m/z	237	12876.4	-0.0291458	0.0553241	-0.526819	0.598878	0.997914	1
771.444	16.21	m/z	197	21817.5	-0.0531381	0.150672	-0.352673	0.724765	0.997914	1
665.365	18.98	m/z	231	9821.26	-0.0911504	0.0545155	-1.67201	0.0960704	0.940893	1
339.122	10.08	m/z	279	4489.13	-0.00383129	0.0292225	-0.131108	0.895796	0.997914	1
429.221	10.21	m/z	238	19037.1	-0.0700777	0.113017	-0.620063	0.535891	0.997914	1
215.099	2.69	n	279	7110.53	-0.043847	0.0250548	-1.75005	0.0813468	0.911217	1
713.135	12.12	m/z	251	6560.12	-0.0175175	0.0440481	-0.397691	0.691242	0.997914	1
235.107	4.68	m/z	279	9130.29	-0.0615314	0.0276481	-2.22552	0.0269463	0.659779	1
262.107	6.21	m/z	245	55992.7	0.116272	0.134666	0.86341	0.388861	0.997914	1
314.661	13.56	n	278	3743.61	0.0216467	0.0407891	0.530698	0.596105	0.997914	1
345.144	8.95	m/z	279	7159.05	0.0289696	0.0405037	0.715232	0.475138	0.997914	1
625.93	16.79	m/z	180	68457.2	0.0408164	0.11061	0.369011	0.712633	0.997914	1
199.148	10.98	m/z	279	6825.53	0.0536644	0.0386339	1.38905	0.166063	0.991586	1
526.274	7.78	m/z	275	6293.92	-0.0224227	0.0448161	-0.500327	0.617296	0.997914	1
671.372	6.31	m/z	276	4990.71	0.0286206	0.0371035	0.771371	0.44123	0.997914	1
677.888	6.23	m/z	270	5881.82	-0.0830447	0.0457816	-1.81393	0.0709421	0.874899	1
324.165	1.87	m/z	269	10460.9	-0.0766999	0.0623276	-1.23059	0.219685	0.997914	1
238.132	7.98	n	279	5131.38	-0.00337344	0.0325657	-0.103589	0.91758	0.997914	1
220.122	10.9	m/z	256	9735.01	0.0218411	0.065229	0.334837	0.738058	0.997914	1
335.1	10.08	m/z	279	6331.48	-0.00024077	0.0305123	-0.0078909	0.99371	0.999802	1
253.118	2.16	m/z	279	12774.5	0.00976964	0.0657049	0.14869	0.881919	0.997914	1
286.128	3.79	m/z	278	11053.3	-0.0353867	0.0744591	-0.47525	0.635029	0.997914	1
300.155	5.69	m/z	279	8314.59	-0.0150859	0.0429047	-0.351614	0.725426	0.997914	1
286.187	5.54	m/z	279	4291.26	-0.0395487	0.0324829	-1.21752	0.224562	0.997914	1
522.26	7.6	m/z	165	66284.7	-0.140084	0.197874	-0.707946	0.480156	0.997914	1
663.82	8.66	m/z	267	6658.25	-0.023549	0.0429333	-0.548501	0.583866	0.997914	1
498.279	7.4	m/z	273	9560.08	0.010793	0.0492064	0.219341	0.826569	0.997914	1
342.163	5.49	m/z	273	5787.69	0.00524677	0.0552951	0.0948868	0.924483	0.997914	1
274.093	4.43	m/z	279	16804.7	0.0469403	0.0510238	0.919969	0.358483	0.997914	1
288.192	2.81	m/z	279	7060.96	0.00963644	0.0338181	0.28495	0.775921	0.997914	1
501.616	6.44	m/z	275	6355.72	0.00154834	0.0439076	0.0352637	0.971898	0.997914	1
277.049	6.49	m/z	279	4488.09	-0.000245649	0.0273306	-0.00898805	0.992836	0.999611	1
554.322	16.28	m/z	217	20107.9	0.0140552	0.0736038	0.190958	0.848766	0.997914	1
236.176	4.05	m/z	279	5549	0.022929	0.0359385	0.638009	0.524057	0.997914	1
276.098	3.94	m/z	279	7305.83	0.00825531	0.0390579	0.211361	0.832779	0.997914	1
247.639	3.35	m/z	269	7052.32	-0.00270484	0.0400125	-0.0676	0.946161	0.997914	1
595.848	7.1	m/z	22	61385.2	0.221314	0.748818	0.295551	0.777534	0.997914	1
386.134	9.48	m/z	279	4309.99	-0.00845843	0.0237448	-0.356222	0.721977	0.997914	1
368.197	10.36	m/z	251	11256.2	-0.145459	0.0686631	-2.11845	0.0352486	0.714886	1
376.15	8.27	m/z	279	4801.79	-0.0102679	0.0248122	-0.413822	0.679362	0.997914	1
254.102	5.1	m/z	279	5482.18	-0.02947	0.0300721	-0.979978	0.328052	0.997914	1
288.63	2.59	m/z	279	4585.64	-0.0218443	0.026714	-0.81771	0.414308	0.997914	1
155.118	9.35	m/z	278	11098.3	-0.0805173	0.0773526	-1.04091	0.298933	0.997914	1
232.129	1.53	m/z	279	4824.12	0.00768846	0.0433407	0.177396	0.859342	0.997914	1
308.091	8.35	m/z	278	8976.15	-0.0704338	0.0451938	-1.55849	0.120398	0.962909	1
474.224	9.58	m/z	244	14961.9	-0.12331	0.0786779	-1.56728	0.118521	0.962806	1
476.326	15.14	m/z	271	51574.7	-0.0791672	0.0635864	-1.24503	0.214329	0.997914	1
324.622	3.17	m/z	279	4712.73	0.00763407	0.0225578	0.338423	0.735331	0.997914	1
404.16	8.32	m/z	277	6490.54	0.013065	0.0459402	0.284391	0.77635	0.997914	1
427.883	10.21	m/z	164	62180.3	0.0820633	0.112419	0.729975	0.466643	0.997914	1
493.245	5.67	m/z	275	11414.2	-0.0636144	0.0569526	-1.11697	0.265101	0.997914	1
507.321	17.76	m/z	218	16347.5	0.0114597	0.106948	0.107152	0.914782	0.997914	1
298.176	5.92	m/z	267	11583.6	-0.0297994	0.0688762	-0.432651	0.66566	0.997914	1
280.058	2.79	m/z	277	11009.7	-0.123061	0.0753914	-1.6323	0.103896	0.949567	1
361.246	11.69	m/z	58	169303	0.275308	0.302041	0.911493	0.367936	0.997914	1
448.269	11.23	m/z	231	11192	-0.0771308	0.0640545	-1.20414	0.229936	0.997914	1
388.11	2.41	m/z	277	7213.27	-0.0787725	0.0389338	-2.02324	0.0441295	0.768595	1
743.447	16.3	m/z	271	165211	0.0659523	0.132441	0.497975	0.618958	0.997914	1
315.097	5.92	m/z	279	4101.45	-0.00174281	0.0245725	-0.0709254	0.943514	0.997914	1
269.141	9.56	n	243	7820.84	-0.122711	0.0707423	-1.73462	0.0842414	0.912664	1
271.108	6.64	m/z	279	4927.75	0.00669179	0.0227267	0.294446	0.768664	0.997914	1
223.071	6.39	m/z	279	4003.96	-0.0155011	0.0212896	-0.728109	0.467234	0.997914	1
410.269	12.72	m/z	261	21989.7	0.00543676	0.0810881	0.0670475	0.946602	0.997914	1
362.135	7.7	m/z	279	7075.61	-0.00108943	0.0445379	-0.0244607	0.980505	0.998704	1
546.772	7.28	m/z	276	5394.33	0.0241754	0.0360222	0.671124	0.502773	0.997914	1
434.324	13.41	m/z	219	20568.4	-0.120618	0.0741008	-1.62775	0.105226	0.949567	1
323.1	7.88	m/z	279	7618.32	0.0368936	0.0429299	0.859393	0.390954	0.997914	1
241.179	5.87	n	279	5445.85	0.00978798	0.0341727	0.286426	0.774791	0.997914	1
425.149	6.1	m/z	235	72520.9	-0.23256	0.1096	-2.1219	0.0350408	0.714626	1
425.25	4.68	m/z	278	7470.17	0.00632097	0.0455314	0.138827	0.8897	0.997914	1
479.273	11.39	n	187	30793.2	0.179507	0.126441	1.41968	0.157633	0.991586	1
328.061	11.64	m/z	279	4502.44	-0.0352938	0.0356813	-0.989139	0.323559	0.997914	1
462.538	5.42	m/z	279	4319.73	0.0328103	0.0280191	1.171	0.242723	0.997914	1
274.141	11.8	m/z	276	3650.99	-0.046674	0.0491714	-0.949209	0.343449	0.997914	1
359.123	6.03	m/z	279	5280.79	-0.0191831	0.0343025	-0.559233	0.576507	0.997914	1
694.979	15.84	m/z	196	16344.9	-0.108026	0.0652894	-1.65457	0.0998578	0.948147	1
403.272	18.42	m/z	214	11475.2	0.00698568	0.128186	0.0544963	0.956599	0.997914	1
293.09	3.22	m/z	279	11207.4	0.0102447	0.0199849	0.512622	0.608672	0.997914	1
264.018	8.95	m/z	279	17337.9	0.0016218	0.028354	0.0571982	0.954433	0.997914	1
445.295	13.75	m/z	271	18745.5	-0.0343991	0.0572206	-0.601166	0.548297	0.997914	1
251.626	3.07	m/z	279	4320.76	-0.00968628	0.0247362	-0.391583	0.695702	0.997914	1
695.851	10.98	m/z	255	8913.7	0.00564386	0.0476	0.118568	0.905723	0.997914	1
398.695	4.98	m/z	276	5945.02	-0.0156011	0.0538016	-0.289975	0.772081	0.997914	1
393.176	9.58	m/z	187	70243.5	-0.0753117	0.18495	-0.407201	0.684401	0.997914	1
316.651	8.29	m/z	216	57977.6	-0.21556	0.116414	-1.85167	0.0656502	0.862028	1
394.132	10.93	m/z	248	19678.4	0.026936	0.102097	0.263827	0.792162	0.997914	1
384.274	11.71	m/z	275	12091.6	0.0255562	0.0550092	0.464581	0.642646	0.997914	1
578.476	16.81	m/z	252	19209.2	-0.00671786	0.173052	-0.0388198	0.969069	0.997914	1
440.149	6.87	m/z	278	108944	-0.255921	0.117988	-2.16904	0.0310339	0.685316	1
531.94	6.72	m/z	277	5585.95	-0.0149143	0.0407112	-0.366343	0.714424	0.997914	1
269.142	2.91	m/z	279	4351.21	0.00990725	0.0244886	0.404566	0.686145	0.997914	1
332.091	4.08	m/z	276	22772.3	-0.133505	0.110936	-1.20345	0.229964	0.997914	1
260.152	8.29	n	273	37483.4	-0.0972376	0.0838219	-1.16005	0.247172	0.997914	1
129.971	1.4	n	279	5286.12	-0.0223581	0.0294293	-0.759723	0.448142	0.997914	1
300.192	2.81	m/z	279	9157.01	0.0794764	0.0462765	1.71743	0.0871498	0.919384	1
376.15	8.45	m/z	279	4680.34	-0.024487	0.0228545	-1.07143	0.285019	0.997914	1
351.131	12.99	m/z	276	3790.71	-0.00136414	0.022584	-0.0604026	0.951884	0.997914	1
515.265	8.58	m/z	267	8576.93	0.0346972	0.0621824	0.55799	0.577378	0.997914	1
281.186	9.93	m/z	278	10914.7	-0.144619	0.0570834	-2.53346	0.0119137	0.499059	1
277.082	3.84	m/z	279	4505.57	-0.0287088	0.0304783	-0.941942	0.347139	0.997914	1
394.171	2.66	m/z	273	8648.52	-0.109726	0.0537701	-2.04065	0.0423664	0.760245	1
305.111	7.35	m/z	279	4592.57	-0.0189909	0.024465	-0.776249	0.438342	0.997914	1
240.12	6.39	m/z	279	6574.32	-0.0421929	0.0443679	-0.95098	0.34254	0.997914	1
616.426	16.84	m/z	215	3722.34	0.0655441	0.0426933	1.53523	0.126426	0.972873	1
564.642	9.73	m/z	253	10774.2	-0.020856	0.0641259	-0.325235	0.745306	0.997914	1
261.123	6.36	m/z	279	4686.15	-0.0251628	0.0349159	-0.720669	0.471792	0.997914	1
234.098	4.05	n	279	3772.37	-0.00936363	0.0204887	-0.457015	0.64806	0.997914	1
473.57	5.77	m/z	275	9265.34	-0.00549622	0.05612	-0.097937	0.922063	0.997914	1
277.118	5.9	m/z	279	5439.52	0.000665063	0.0351878	0.0189004	0.984936	0.998771	1
1035.63	5.59	n	84	53520.5	0.560004	0.28806	1.94405	0.0562195	0.83336	1
738.377	17	m/z	158	23240.1	-0.0804065	0.103479	-0.77703	0.438531	0.997914	1
505.161	3.72	m/z	271	9517.42	-0.0619845	0.0546979	-1.13322	0.258254	0.997914	1
507.792	5.18	m/z	277	5274.74	0.000737067	0.0429538	0.0171595	0.986323	0.998771	1
293.084	11.23	m/z	273	146289	0.123609	0.187854	0.658005	0.511158	0.997914	1
465.617	10.18	m/z	244	7589.96	0.0154415	0.0589297	0.262033	0.793547	0.997914	1
373.171	3.32	m/z	273	13756.9	-0.0347959	0.071842	-0.484339	0.628581	0.997914	1
338.431	5.18	m/z	278	5091.83	0.0183137	0.0366421	0.499799	0.617661	0.997914	1
630.796	6.39	m/z	276	5493.25	-0.00200667	0.0428566	-0.046823	0.962692	0.997914	1
306.17	6.84	m/z	274	12960	0.0708032	0.0686336	1.03161	0.30328	0.997914	1
727.38	8.9	m/z	250	7804.75	0.0480013	0.0496464	0.966863	0.334674	0.997914	1
652.454	16.88	m/z	217	10370.7	-0.0511657	0.106034	-0.482541	0.629989	0.997914	1
458.296	5.01	m/z	48	187038	-0.32048	0.394681	-0.811997	0.42319	0.997914	1
283.126	5.97	m/z	279	4449.55	0.0207866	0.0327523	0.634661	0.526234	0.997914	1
432.202	9.08	m/z	160	100811	0.050319	0.157779	0.31892	0.75028	0.997914	1
370.197	8.8	m/z	253	10919.8	-0.0230587	0.0704367	-0.327368	0.743697	0.997914	1
332.638	3.04	m/z	279	3863.69	-0.011841	0.0248924	-0.475688	0.634716	0.997914	1
234.037	4.96	m/z	279	3197.55	-0.00206021	0.0211338	-0.0974839	0.922421	0.997914	1
451.229	14.9	m/z	168	16143.1	-0.00303756	0.098937	-0.030702	0.975551	0.997914	1
240.149	7.3	m/z	166	16184.5	-0.00578378	0.10328	-0.0560011	0.955422	0.997914	1
541.796	6.54	m/z	273	5252.91	-0.0145497	0.0410701	-0.354266	0.723448	0.997914	1
412.215	9.04	m/z	269	8694.34	0.000638884	0.059476	0.0107419	0.991438	0.999611	1
409.365	17.76	m/z	237	41265.4	0.154089	0.0739475	2.08376	0.0384038	0.734262	1
516.251	6.49	m/z	275	4866.5	-0.0539407	0.0411716	-1.31014	0.191379	0.997914	1
478.262	11.92	m/z	241	13586.8	0.0847363	0.0741768	1.14236	0.254594	0.997914	1
397.346	15.86	m/z	253	8252.35	-0.0205795	0.055895	-0.368181	0.713088	0.997914	1
324.192	5.9	m/z	273	7392.47	-0.121233	0.0647701	-1.87174	0.0624492	0.856235	1
273.123	9.9	m/z	279	5099.34	-0.0385552	0.0344327	-1.11973	0.263913	0.997914	1
427.164	9.56	m/z	231	7764.05	0.116072	0.191574	0.605885	0.545271	0.997914	1
275.089	6.69	m/z	279	6222.08	-0.00316861	0.0342486	-0.0925179	0.926361	0.997914	1
656.367	6.15	m/z	270	5664.23	-0.0206606	0.0454152	-0.454928	0.649571	0.997914	1
424.17	4.15	m/z	279	5805.24	0.0289513	0.0339674	0.852327	0.394855	0.997914	1
198.056	4.25	m/z	219	48943.8	-0.117553	0.0971482	-1.21004	0.22776	0.997914	1
259.154	8.06	m/z	279	8078.64	-0.0486397	0.0446257	-1.08995	0.276794	0.997914	1
449.212	10.29	m/z	269	41202.1	-0.00825416	0.0554834	-0.148768	0.881862	0.997914	1
449.303	15.93	m/z	279	6258.12	-0.0920737	0.0358054	-2.5715	0.0107095	0.499051	1
368.145	5.05	m/z	279	9299.37	0.00284541	0.0537832	0.0529053	0.95785	0.997914	1
285.221	11.26	m/z	278	5579.16	0.0233615	0.0453255	0.515417	0.606721	0.997914	1
375.155	10.56	m/z	279	5075.6	-0.0652404	0.0356093	-1.83212	0.0681332	0.866157	1
814.175	12.02	m/z	229	11574.3	0.0347575	0.0594705	0.58445	0.559573	0.997914	1
243.109	3.27	m/z	279	8071.08	-0.00196076	0.0346326	-0.056616	0.954897	0.997914	1
383.2	5.95	m/z	279	4595.7	-0.00775691	0.0375946	-0.20633	0.836702	0.997914	1
310	10.61	m/z	20	85823.4	-0.231162	0.927712	-0.249175	0.819311	0.997914	1
180.088	3.17	m/z	279	24376.5	-0.140224	0.107428	-1.30528	0.193008	0.997914	1
361.164	8.9	m/z	279	3846.5	-0.00487871	0.0293181	-0.166406	0.867973	0.997914	1
384.274	10.44	m/z	274	14079.4	0.0562582	0.0546703	1.02904	0.304482	0.997914	1
288.116	2.38	n	279	23266.7	-0.0244737	0.0500272	-0.489208	0.625127	0.997914	1
288.019	10.61	m/z	19	87385.9	-0.0159859	0.545595	-0.0293	0.979286	0.99829	1
687.353	9.38	m/z	260	6190.04	0.0321281	0.0493165	0.651467	0.515398	0.997914	1
289.118	4.45	m/z	279	5149.28	-0.0247308	0.038351	-0.644854	0.519618	0.997914	1
310.095	2.51	m/z	47	75222.3	-0.882171	0.632806	-1.39406	0.175566	0.991586	1
363.674	4.02	m/z	279	4674.96	-0.0173907	0.0334675	-0.519629	0.603786	0.997914	1
228.106	3.94	m/z	279	5682.95	0.039618	0.0389017	1.01841	0.309475	0.997914	1
451.157	1.04	m/z	174	36161.1	-0.0501703	0.0885466	-0.566597	0.571858	0.997914	1
261.163	5.15	m/z	279	7317.63	0.041754	0.0556503	0.750292	0.45379	0.997914	1
447.054	14.54	m/z	24	85062.5	0.128993	0.528137	0.244241	0.814049	0.997914	1
273.217	9.73	m/z	215	250370	0.00652898	0.124738	0.0523416	0.958312	0.997914	1
252.048	3.84	m/z	279	2929.3	-0.000761417	0.0138943	-0.0548006	0.956341	0.997914	1
285.217	8.78	m/z	263	6256.33	-0.035664	0.0599855	-0.594544	0.552725	0.997914	1
430.29	16.86	m/z	200	73824.4	0.170764	0.141283	1.20867	0.22847	0.997914	1
654.33	8.66	m/z	264	6218.21	-0.0865614	0.0472654	-1.83139	0.0683188	0.866157	1
273.086	6.39	m/z	279	20368.2	0.00506216	0.0488105	0.10371	0.917483	0.997914	1
358.219	4.3	m/z	278	5650.17	0.00828968	0.0409216	0.202575	0.839634	0.997914	1
482.728	4.43	m/z	279	5215.04	-0.00724951	0.0329587	-0.219957	0.826086	0.997914	1
487.223	3.94	m/z	279	4894.03	0.0115875	0.0364967	0.317493	0.751137	0.997914	1
399.186	9.08	m/z	244	16520.9	0.00566008	0.0892414	0.0634244	0.949487	0.997914	1
276.084	7.62	m/z	279	3778.77	-0.00357912	0.0274809	-0.13024	0.896482	0.997914	1
370.199	9.11	m/z	279	4941.17	0.000867724	0.0290117	0.0299094	0.976163	0.997914	1
274.107	6.76	m/z	277	7380.83	0.0206823	0.049392	0.418738	0.675773	0.997914	1
333.156	7.4	m/z	279	5100.74	0.0376075	0.0352375	1.06726	0.286894	0.997914	1
286.176	7.65	m/z	279	5056.72	-0.0239743	0.0297544	-0.805741	0.421164	0.997914	1
520.923	7.96	m/z	275	6988.09	-0.0112642	0.0488808	-0.230442	0.817941	0.997914	1
466.36	15.59	m/z	252	4360.15	-0.021067	0.0603455	-0.349106	0.727339	0.997914	1
277.612	10.88	m/z	276	4237.44	-0.0534726	0.0454368	-1.17686	0.240395	0.997914	1
401.329	17.07	m/z	194	11285.8	-0.0057493	0.108273	-0.0531002	0.957715	0.997914	1
285.134	4.35	m/z	279	8491.31	0.00504175	0.0295913	0.170379	0.864851	0.997914	1
291.206	8.09	m/z	227	5956.11	0.0545792	0.0711801	0.766776	0.444114	0.997914	1
460.709	7.65	m/z	275	5826.1	0.0154599	0.0420196	0.367921	0.713251	0.997914	1
205.548	2.74	m/z	279	4111.56	0.0174281	0.0257398	0.677089	0.498981	0.997914	1
562.837	11.31	m/z	241	7357.91	-0.0314289	0.0483898	-0.649494	0.516722	0.997914	1
213.123	2.43	m/z	279	3757.31	-0.04028	0.0202278	-1.99132	0.0475427	0.78678	1
777.161	12.47	m/z	240	8602.84	-0.0613579	0.0452259	-1.3567	0.176341	0.991586	1
542.207	7.88	m/z	274	7687.85	0.0867158	0.0577102	1.50261	0.134239	0.978913	1
380.145	5.03	m/z	279	3476.73	-0.0157988	0.0271489	-0.581933	0.56114	0.997914	1
626.012	11.66	m/z	145	48836.1	0.00144522	0.0912683	0.0158348	0.987392	0.998771	1
282.082	3.12	n	279	4426.44	-0.0263796	0.0269097	-0.980304	0.327892	0.997914	1
595.092	15.91	m/z	21	81627.7	-0.025615	0.575645	-0.0444978	0.96664	0.997914	1
239.139	5.49	m/z	279	6843.95	0.00173066	0.0424561	0.0407635	0.967517	0.997914	1
237.164	14.13	m/z	267	65200.5	0.0285892	0.0951829	0.300361	0.764167	0.997914	1
190.167	15.95	m/z	104	650.75	-0.0384645	0.0735559	-0.522928	0.60247	0.997914	1
390.109	5.52	m/z	53	62076.3	-0.586386	0.394568	-1.48615	0.146455	0.988654	1
415.23	5.95	m/z	276	4358.14	-0.0357131	0.0473129	-0.75483	0.451076	0.997914	1
307.069	2.01	m/z	276	7106.26	-0.0980175	0.0813036	-1.20557	0.229145	0.997914	1
352.148	5.03	m/z	276	6382.63	-0.0370735	0.0505227	-0.733798	0.463774	0.997914	1
381.182	4.98	m/z	279	4040.27	-0.0438629	0.0296862	-1.47755	0.140796	0.981331	1
506.267	9.96	m/z	243	14316.9	0.0770458	0.0898716	0.857288	0.39224	0.997914	1
672.357	6.72	m/z	274	5650.05	0.00384521	0.0442852	0.0868284	0.930879	0.997914	1
401.489	17.07	m/z	248	7353.28	0.016683	0.0446765	0.373417	0.709203	0.997914	1
373.139	11	m/z	276	4252.48	-0.0159316	0.0408254	-0.390238	0.6967	0.997914	1
229.127	10.9	m/z	250	10529.1	0.0192026	0.0730417	0.262899	0.792873	0.997914	1
668.403	15.62	m/z	236	7363.97	0.0138274	0.0668682	0.206787	0.83638	0.997914	1
515.199	12.14	m/z	231	26054.3	-0.146125	0.110391	-1.32371	0.187088	0.997914	1
305.127	10.93	m/z	262	37864.4	0.0610527	0.0623814	0.9787	0.328748	0.997914	1
199.006	6.1	m/z	101	900.172	0.020221	0.0878211	0.230253	0.818483	0.997914	1
332.16	6.08	m/z	279	3754.22	-0.00233616	0.021553	-0.108391	0.913773	0.997914	1
728.391	12.24	m/z	243	5877.76	0.0654833	0.0476983	1.37286	0.171245	0.991586	1
405.667	10.01	m/z	242	20220.6	0.0920901	0.0897328	1.02627	0.305928	0.997914	1
401.859	10.64	m/z	115	48628.2	0.0676034	0.0941156	0.718302	0.474372	0.997914	1
332.092	9.3	m/z	168	59430.2	0.743846	0.181438	4.09973	6.88e-05	0.039778	0.477335
195.113	5.67	m/z	279	1697.46	0.0213872	0.0285392	0.749398	0.454327	0.997914	1
375.224	2.61	m/z	278	6001.61	-0.0116672	0.0367761	-0.31725	0.751322	0.997914	1
360.159	3.12	m/z	279	3841.87	-0.049849	0.0282435	-1.76497	0.0787992	0.902928	1
351.231	13.13	m/z	194	20766.1	-0.0220514	0.137672	-0.160173	0.872935	0.997914	1
330.144	8.06	m/z	278	3886.98	-0.0187915	0.0303579	-0.619001	0.536486	0.997914	1
447.143	5.13	m/z	262	9803.45	-0.16994	0.131335	-1.29394	0.196972	0.997914	1
631.424	15.23	m/z	182	14530.8	0.0530459	0.0732614	0.724063	0.470091	0.997914	1
509.226	10.51	m/z	259	6928.83	-0.0732956	0.0489706	-1.49673	0.135847	0.978913	1
301.096	4.98	m/z	279	3964.11	-0.0260346	0.0248914	-1.04593	0.296613	0.997914	1
258.074	7.4	m/z	279	5986.52	0.0572348	0.0366304	1.56249	0.119447	0.962806	1
351.514	5.39	m/z	277	6290.55	-0.016726	0.0536553	-0.311731	0.755508	0.997914	1
635.361	5.9	m/z	273	3986.77	-0.00890332	0.0394678	-0.225584	0.821715	0.997914	1
439.192	0.77	m/z	204	18562.1	0.0191383	0.0653471	0.292871	0.76996	0.997914	1
186.072	2.54	n	279	3698.61	-0.0204823	0.0309383	-0.662039	0.508561	0.997914	1
282.065	8.95	m/z	279	3580.44	-0.00613398	0.0296087	-0.207169	0.836048	0.997914	1
539.207	11.49	m/z	236	10148.1	-0.00203933	0.068715	-0.0296781	0.976352	0.997914	1
448.776	11.41	m/z	254	5639.26	-0.0375965	0.0471317	-0.797691	0.425895	0.997914	1
386.134	9.13	m/z	279	4195.25	0.0559249	0.0266312	2.09998	0.0367411	0.724881	1
234.079	5.34	m/z	64	81661	-1.10296	0.454455	-2.427	0.0193873	0.602832	1
455.894	5.15	m/z	277	4110.9	-0.0238313	0.0366532	-0.650183	0.516181	0.997914	1
267.134	3.24	m/z	279	4658.9	6.26e-05	0.0252614	0.00247978	0.998023	0.999802	1
437.178	10.98	m/z	261	6937.23	-0.0611912	0.0873229	-0.700746	0.484167	0.997914	1
266.136	9.73	m/z	276	6897.17	-0.0980418	0.0537553	-1.82385	0.0693922	0.871673	1
307.14	8.53	m/z	275	13952.1	-0.0778778	0.0797755	-0.976212	0.329926	0.997914	1
463.259	7.52	m/z	279	3608.58	0.00960055	0.029266	0.328044	0.743155	0.997914	1
414.188	5.85	m/z	279	4112.93	0.0184452	0.0296921	0.621218	0.535027	0.997914	1
451.363	15.55	m/z	36	239135	NA	NA	NA	NA	NA	NA
244.124	2.38	m/z	279	4118.06	0.0100983	0.0220627	0.457708	0.647563	0.997914	1
307.122	4.05	m/z	279	6014.96	-0.012851	0.0322668	-0.398274	0.690771	0.997914	1
815.916	12.94	m/z	222	5072.28	0.0277847	0.0463951	0.598871	0.549958	0.997914	1
281.063	7.45	m/z	279	4923.65	0.00530125	0.0313828	0.168922	0.865996	0.997914	1
312.926	16.04	m/z	229	4516.08	-0.0592314	0.0555551	-1.06617	0.287637	0.997914	1
502.777	15.68	m/z	211	8604.79	-0.0109716	0.0570262	-0.192397	0.847646	0.997914	1
386.253	13.41	n	239	9363.6	-0.117098	0.0602602	-1.9432	0.0533093	0.819228	1
427.284	12.38	m/z	268	27383.4	0.130071	0.112077	1.16055	0.246992	0.997914	1
405.263	12.02	m/z	218	19554.3	0.0234173	0.109522	0.213814	0.830919	0.997914	1
431.566	5.62	m/z	269	6235.16	-0.0167331	0.0600853	-0.278489	0.780877	0.997914	1
491.549	5.34	m/z	278	4654.63	0.00328245	0.0308511	0.106397	0.915354	0.997914	1
194.142	10.36	n	279	4860.32	0.0272421	0.033865	0.804433	0.421917	0.997914	1
543.942	11.21	m/z	159	16065.1	0.119628	0.081562	1.46671	0.144798	0.985312	1
355.701	3.44	m/z	278	5717.74	-0.0630505	0.0413779	-1.52377	0.128845	0.977473	1
511.932	6.54	m/z	273	4375.14	-0.00951624	0.0509638	-0.186725	0.852032	0.997914	1
306.648	1.38	m/z	243	9100.7	-0.0438661	0.0686934	-0.638579	0.523773	0.997914	1
609.346	10.44	m/z	278	58454.3	-0.0779704	0.107998	-0.721963	0.471	0.997914	1
479.353	17.34	m/z	223	8227.28	-0.014436	0.0651611	-0.221543	0.824901	0.997914	1
531.752	6.08	m/z	279	3553.54	-0.0420032	0.0307561	-1.36568	0.173275	0.991586	1
183.149	6.72	m/z	279	3944.41	-0.00559	0.0222818	-0.250878	0.802116	0.997914	1
433.149	12.86	m/z	78	33964.2	-0.159645	0.24641	-0.647885	0.519616	0.997914	1
781.411	12.76	m/z	214	8355.61	-0.0609067	0.0614919	-0.990483	0.323211	0.997914	1
196.112	8.55	m/z	276	7018.82	0.00397051	0.0624046	0.0636252	0.949321	0.997914	1
412.173	5.64	m/z	275	9413.61	-0.00661953	0.0533993	-0.123963	0.901447	0.997914	1
725.637	12.36	m/z	228	5976.64	-0.0559676	0.0557744	-1.00346	0.316862	0.997914	1
333.242	10.64	m/z	258	7755.95	0.0694807	0.0701441	0.990542	0.322955	0.997914	1
703.624	12.81	m/z	234	6747.85	-0.0646095	0.0543449	-1.18888	0.23587	0.997914	1
229.174	2.64	m/z	278	9043.34	0.0773125	0.0466527	1.65719	0.0987498	0.94401	1
683.458	16.4	m/z	258	7983.47	-0.0130027	0.0455324	-0.28557	0.775467	0.997914	1
321.217	8.19	m/z	212	28015.7	-0.0670507	0.107029	-0.62647	0.531787	0.997914	1
227.143	13.18	m/z	278	16585.4	0.0177041	0.0515117	0.34369	0.731372	0.997914	1
775.453	16.49	m/z	261	21801.3	0.00967113	0.0957916	0.10096	0.919669	0.997914	1
197.064	4.73	m/z	82	142.956	0.0211701	0.0559964	0.378062	0.706719	0.997914	1
223.192	2.71	m/z	274	9938.58	-0.0136489	0.0677332	-0.201509	0.840469	0.997914	1
287.171	6.21	m/z	279	3727.77	-0.0208999	0.0370382	-0.564279	0.573074	0.997914	1
430.088	2.76	m/z	235	9561.22	-0.0238479	0.0709403	-0.336169	0.737089	0.997914	1
271.165	7.88	m/z	279	5704.9	-0.0453782	0.036388	-1.24707	0.213549	0.997914	1
447.054	14.11	m/z	24	84325.5	0.144164	0.716155	0.201303	0.846186	0.997914	1
729.505	16.47	m/z	174	24076.3	0.157973	0.107966	1.46317	0.145556	0.985628	1
430.206	6.46	m/z	279	3409.67	0.0206728	0.0295293	0.700078	0.484535	0.997914	1
236.164	9.06	m/z	255	12183.9	0.0338386	0.105594	0.320459	0.748916	0.997914	1
389.214	9.85	m/z	272	132347	-0.12896	0.199683	-0.645823	0.519009	0.997914	1
272.139	7.93	m/z	279	4064.18	-0.0143522	0.0278795	-0.514793	0.607156	0.997914	1
325.139	3.66	m/z	279	3047.89	-0.00501188	0.0206168	-0.243097	0.808131	0.997914	1
[truncated: 4,982 more rows]

## Sheet: Figure 2B
mz	time	mode	Numnonzero	Max.intensity	b	std	t	p	pfdr	pbonf
584.263	17.07	n	48	5503.48	0.00893498	0.11698	0.0763802	0.939624	0.991384	1
764.556	18.44	m/z	279	319613	-0.0530203	0.0306914	-1.72753	0.0853171	0.701766	1
598.243	17.07	n	35	4273.54	0.124392	0.423785	0.293527	0.772673	0.96211	1
613.265	17.07	m/z	20	2248.95	-2.95376	1.55903	-1.89461	0.131051	0.763109	1
360.132	7.62	n	279	1.59387e+06	0.0126959	0.0207672	0.611347	0.54153	0.91686	1
1041.58	5.59	n	279	1.34391e+06	0.00326078	0.0122476	0.266238	0.790277	0.966048	1
404.053	5.27	n	279	1.02244e+06	-0.0113718	0.00882519	-1.28856	0.198753	0.807588	1
585.271	11.1	m/z	91	15093.7	0.0272985	0.0905368	0.301518	0.763926	0.961682	1
821.63	19.21	n	279	57938.9	-0.0173214	0.0287398	-0.602699	0.54726	0.919036	1
314.126	5.27	n	279	1.22554e+06	0.0173612	0.033756	0.514315	0.60749	0.933514	1
297.089	4.98	n	279	848625	-0.00781165	0.0182153	-0.428852	0.668403	0.946617	1
347.063	1.06	n	279	638946	0.00816839	0.0125124	0.652826	0.514473	0.912935	1
514.205	0.64	n	98	7866.81	0.0576867	0.0744387	0.774955	0.440803	0.892416	1
369.806	0.59	n	267	47566	0.265341	0.0856319	3.09863	0.00217896	0.242008	1
350.084	3.19	m/z	72	212310	0.219653	0.225104	0.975783	0.333869	0.853466	1
577.482	16.66	m/z	277	37095.2	0.0423678	0.0537954	0.787573	0.431704	0.887336	1
596.29	8.5	m/z	30	924.917	0.017321	0.0714511	0.242418	0.811972	0.972281	1
777.694	11.82	m/z	279	72138.8	0.0454399	0.0237702	1.91163	0.0570757	0.644382	1
727.422	4.4	n	279	458316	-0.00736272	0.0137531	-0.535349	0.592888	0.931365	1
352.165	7.37	m/z	266	8756.02	0.0820568	0.0548319	1.49651	0.13585	0.766978	1
1290.75	5.42	n	279	392839	0.0173382	0.0154808	1.11998	0.263805	0.821643	1
374.155	7.91	m/z	189	1705.63	0.0643087	0.0911448	0.705566	0.481484	0.903318	1
942.513	4.55	n	279	411577	0.010825	0.0146373	0.739552	0.460271	0.899527	1
399.161	7.45	n	267	1259.33	-0.0537415	0.0821007	-0.654581	0.513372	0.91275	1
787.668	16.54	m/z	279	142093	-0.0181653	0.0340902	-0.532859	0.594608	0.931607	1
463.184	10.06	n	272	72618	0.00469535	0.0640364	0.0733231	0.94161	0.991384	1
676.671	9.23	m/z	19	1177.88	NA	NA	NA	NA	NA	NA
336.108	10.08	n	279	371690	-0.011236	0.019264	-0.583266	0.560245	0.923491	1
593.699	0.59	n	242	58557.1	0.0979381	0.0520295	1.88236	0.0611571	0.664055	1
520.05	1.17	n	249	16406.4	-0.00210247	0.0583244	-0.0360478	0.971277	0.996301	1
229.179	3.64	n	279	326845	0.00742805	0.0136693	0.543412	0.587334	0.928752	1
390.798	0.59	m/z	259	8029.9	0.038563	0.132776	0.290436	0.771747	0.96211	1
392.352	14.25	m/z	95	29217.7	-0.0666297	0.1129	-0.590166	0.556902	0.921707	1
727.624	0.59	n	245	87246	0.143378	0.0562317	2.54978	0.0114754	0.390052	1
774.538	18.44	n	233	17409.1	-0.0126571	0.0712396	-0.177669	0.859157	0.977946	1
568.538	8.53	m/z	29	861.43	-0.14167	0.128968	-1.09849	0.297735	0.832417	1
444.131	5.13	n	279	842226	0.0157092	0.0531214	0.295722	0.76769	0.961682	1
806.965	15.43	m/z	238	75273.6	0.0184769	0.0559016	0.330526	0.741334	0.959045	1
450.321	14.32	m/z	61	5353.29	-0.337509	0.331472	-1.01821	0.314271	0.846124	1
342.156	3.41	m/z	165	761.189	0.0228021	0.0515745	0.44212	0.659066	0.943354	1
596.501	15.14	n	279	820286	0.0487125	0.0484374	1.00568	0.31555	0.846569	1
635.486	16.56	m/z	279	110326	-0.0393122	0.0422139	-0.931264	0.352623	0.861118	1
389.102	9.01	m/z	279	233054	0.0109384	0.00921703	1.18676	0.236459	0.813209	1
766.535	17.94	m/z	274	16808.4	-0.0686522	0.0347983	-1.97286	0.049645	0.618898	1
1147.69	4.78	n	279	307476	0.0270303	0.0164789	1.6403	0.102211	0.734142	1
1086.61	4.7	n	279	519115	-0.0170955	0.033252	-0.51412	0.607626	0.933514	1
388.094	9.18	n	279	216215	0.0152859	0.0103376	1.47868	0.140495	0.766978	1
568.789	8.53	m/z	32	423.262	-0.165683	0.672376	-0.246414	0.808495	0.972281	1
649.384	17.16	m/z	279	200000	-0.0522861	0.0289265	-1.80755	0.0718877	0.690295	1
568.428	17.31	n	133	2699.74	-0.0560766	0.201533	-0.27825	0.781362	0.963181	1
1192.7	10.56	n	227	1.15217e+06	-0.360633	0.241673	-1.49224	0.137228	0.766978	1
263.096	4.45	n	279	22795.9	-0.0194282	0.0213694	-0.90916	0.364148	0.867013	1
800.441	5.49	n	279	384706	-0.0276519	0.0323484	-0.854813	0.39348	0.876377	1
342.264	11.95	m/z	279	571857	-0.00214331	0.0507924	-0.0421974	0.966375	0.99577	1
679.651	0.59	n	230	71438.6	0.122388	0.0498025	2.45747	0.0148433	0.428848	1
493.388	16.17	m/z	279	93218.3	0.0267238	0.038437	0.695263	0.487542	0.903907	1
290.013	6.1	n	273	39524.8	-0.103828	0.0803459	-1.29226	0.1975	0.807404	1
806.488	4.63	n	279	212343	0.00350518	0.0135137	0.25938	0.795558	0.967521	1
735.574	16.32	m/z	215	26397.5	0.00359237	0.0556979	0.0644973	0.948643	0.992158	1
598.386	16.17	m/z	276	50803.3	0.0503685	0.0580793	0.867236	0.386661	0.876377	1
394.792	0.59	m/z	254	5607.16	-0.00843589	0.0737623	-0.114366	0.90905	0.985207	1
664.161	13.04	m/z	279	265202	0.0221606	0.0204298	1.08472	0.2791	0.825288	1
681.853	9.13	m/z	25	525.683	-0.158111	0.193393	-0.817563	0.444851	0.894577	1
882.422	6.13	n	279	178838	0.0132308	0.0132226	1.00062	0.317988	0.84754	1
1566.79	8.06	n	279	171664	0.00464419	0.012731	0.364793	0.715577	0.957599	1
461.349	13.8	m/z	44	4988.61	0.0696156	0.250686	0.2777	0.783358	0.964201	1
1368.81	10.95	n	183	907020	-0.181507	0.161188	-1.12606	0.26186	0.821643	1
453.333	16.19	m/z	279	339394	0.0131614	0.0356827	0.368845	0.712558	0.957154	1
317.195	3.97	n	279	157538	0.00448897	0.0118961	0.377346	0.706239	0.9557	1
578.697	0.59	m/z	233	8049.28	0.0566222	0.0392498	1.44261	0.150672	0.775539	1
266.06	4.45	n	279	15844.6	-0.0322276	0.0268433	-1.20058	0.231059	0.813209	1
508.712	0.59	m/z	244	7680.42	0.0318949	0.0392194	0.813244	0.416978	0.880026	1
199.084	2.16	m/z	166	6638.19	0.209088	0.141444	1.47824	0.141607	0.767204	1
431.388	18.33	m/z	18	1051.72	0.639618	0.202353	3.1609	0.195062	0.80366	1
441.38	14.56	m/z	35	4411.18	0.491587	0.211651	2.32263	0.0337093	0.555427	1
1453.87	6.76	n	279	198020	0.0289541	0.0199979	1.44785	0.148921	0.773244	1
531.014	0.55	m/z	170	4520.51	0.0741973	0.062997	1.17779	0.240878	0.813209	1
361.062	1.19	m/z	185	52269.8	0.0550334	0.0986316	0.557969	0.577656	0.927835	1
366.142	4.55	n	279	69992.8	-0.0807803	0.0433542	-1.86326	0.0636075	0.670296	1
255.008	6.76	n	32	1.70693e+07	1.65849	1.14353	1.45033	0.167555	0.785531	1
290.126	5.47	n	279	140571	0.00234365	0.011169	0.209835	0.833969	0.975115	1
600.696	0.59	n	226	38743.6	0.131654	0.0743089	1.77171	0.0779963	0.695825	1
300.147	6.61	n	279	270956	-0.00210476	0.0391703	-0.0537337	0.957191	0.994458	1
181.101	12.57	m/z	230	594.677	0.0312971	0.0398421	0.785529	0.433064	0.887372	1
290.134	1.42	m/z	279	316378	-0.00495227	0.0287346	-0.172345	0.863307	0.978148	1
665.502	18.98	m/z	25	5974.75	0.0129056	0.328582	0.0392767	0.969944	0.996301	1
1279.79	6.56	n	279	185434	0.0357425	0.0208571	1.71369	0.0878358	0.708913	1
834.679	17.44	m/z	242	76333.1	-0.0348685	0.0684945	-0.50907	0.61123	0.934274	1
439.364	14.16	m/z	64	890.458	0.014507	0.0971491	0.149327	0.88201	0.981403	1
782.605	18.88	m/z	258	16789.5	0.0418307	0.043218	0.967899	0.334125	0.853466	1
725.559	17.41	m/z	131	11802.4	0.0526196	0.0836817	0.628807	0.530791	0.914434	1
232.087	1.96	m/z	71	11216.1	-0.10059	0.168756	-0.59607	0.553666	0.921493	1
245.063	1.85	m/z	182	2873.51	-0.442267	0.243098	-1.8193	0.0707833	0.687455	1
546.218	3.22	n	279	132547	-0.00120228	0.0142663	-0.0842742	0.932906	0.991384	1
316.106	4.33	n	172	1397.25	0.0114272	0.0668341	0.170978	0.864476	0.978148	1
388.094	8.75	n	279	117725	0.0125853	0.00950998	1.32338	0.186928	0.798862	1
1536.78	7.57	n	279	294015	-0.00383418	0.0219422	-0.17474	0.861426	0.978043	1
836.545	18.25	m/z	142	6047.39	-0.00964588	0.0649459	-0.148522	0.882187	0.981403	1
473.362	16.19	m/z	279	82947.6	0.0702872	0.032936	2.13405	0.0338197	0.555427	1
368.129	0.75	n	197	13187.2	0.0120608	0.110075	0.109569	0.912883	0.987017	1
581.262	9.65	n	92	951062	0.442135	0.368286	1.20052	0.233818	0.813209	1
301.154	10.53	m/z	279	175239	0.0226585	0.0332392	0.68168	0.496078	0.905573	1
825.045	18.3	n	85	6298.96	-0.0631078	0.112588	-0.56052	0.577082	0.927343	1
264.974	7.15	n	279	35990.2	-0.0195986	0.0210408	-0.931455	0.352524	0.861118	1
266.971	7.15	n	279	36417.9	-0.0207678	0.0207157	-1.00252	0.317071	0.847233	1
253.127	15.57	m/z	17	442.024	-0.0687617	0.0597563	-1.1507	0.368861	0.868827	1
367.15	3.19	m/z	279	59968	-0.0172047	0.0153497	-1.12085	0.263435	0.821643	1
373.232	16.72	m/z	78	1001.43	-0.025261	0.0497553	-0.507705	0.613691	0.934826	1
738.368	6.21	n	279	129069	0.00613508	0.0141594	0.433288	0.665182	0.94574	1
424.758	18.51	m/z	147	8158.24	-0.0344514	0.102409	-0.33641	0.73713	0.959045	1
806.058	18.14	m/z	269	21156.1	0.0549363	0.0408619	1.34444	0.180081	0.793258	1
284.116	11.78	n	279	129402	-0.025231	0.015661	-1.61108	0.108435	0.744298	1
352.073	10.75	n	279	114515	-0.00644515	0.013934	-0.462546	0.644095	0.940546	1
262.038	1.8	m/z	279	14791	-0.00126705	0.0210808	-0.0601044	0.952121	0.992264	1
754.574	19.5	m/z	154	17106.9	-0.0960121	0.0635796	-1.51011	0.13348	0.763109	1
439.178	1.99	m/z	17	5169.48	-0.367368	0.522633	-0.702917	0.609955	0.933936	1
1196.58	8.22	n	279	140735	-0.00824475	0.0167526	-0.492149	0.62305	0.935983	1
565.434	16.58	m/z	279	150040	0.0183785	0.0342874	0.536014	0.592429	0.931354	1
1031.6	7.28	n	279	127477	0.0291022	0.0192921	1.5085	0.132699	0.763109	1
743.597	0.59	n	240	70240.8	0.0909423	0.0484719	1.87619	0.062017	0.664055	1
769.556	0.59	n	226	59998.8	0.0474008	0.0504783	0.939034	0.348863	0.857504	1
465.392	16.74	m/z	279	29388.8	-0.00231695	0.0309073	-0.0749645	0.940303	0.991384	1
591.318	9.7	m/z	54	6693.38	0.320447	0.694811	0.4612	0.647508	0.942053	1
547.299	15.27	m/z	175	8296.38	0.0240918	0.0652913	0.368989	0.712653	0.957154	1
796.525	18.44	m/z	167	9161.39	-0.164254	0.0704787	-2.33054	0.0212059	0.493429	1
635.149	12.64	m/z	279	121979	0.017856	0.01966	0.908243	0.364632	0.867013	1
686.65	0.59	n	234	36176.2	0.0758898	0.0652183	1.16363	0.245934	0.815334	1
302.232	10.11	m/z	279	23118.9	-0.0414179	0.0270419	-1.53162	0.126891	0.763037	1
675.61	0.59	n	243	61322.6	0.000469479	0.0539257	0.00870604	0.993062	0.997826	1
324.101	9.45	n	204	30675	0.0644915	0.101348	0.636337	0.525374	0.914434	1
311.123	4.4	n	279	177665	-0.0336543	0.0276148	-1.2187	0.224115	0.813209	1
497.18	10.06	n	279	116597	0.00739991	0.0263437	0.280899	0.779022	0.963181	1
921.516	4.75	n	279	92200.4	0.0142389	0.0129978	1.09549	0.274365	0.824737	1
317.632	3.14	m/z	279	88487.8	-0.0135665	0.0146489	-0.926108	0.35529	0.862595	1
563.246	10.88	m/z	138	8080.86	-0.0858508	0.0692014	-1.24059	0.217259	0.813209	1
208.114	4.58	m/z	279	37293.8	-0.0145159	0.0320651	-0.452702	0.651159	0.942243	1
383.142	0.75	n	279	247392	0.0258756	0.0319592	0.809644	0.418921	0.881042	1
770.524	17.86	m/z	41	7585.6	0.252859	0.407506	0.620503	0.541027	0.916784	1
599.001	0.55	m/z	51	1650.37	0.0741625	0.0819479	0.904995	0.372448	0.869443	1
598.243	13.08	n	279	200714	-0.00665313	0.0290642	-0.228912	0.819126	0.974349	1
519.225	15.77	m/z	36	20506.7	-0.048206	0.12684	-0.380055	0.708352	0.955783	1
298.092	4.98	n	279	109379	-0.010888	0.0186682	-0.583236	0.560265	0.923491	1
524.227	8.48	m/z	119	373318	0.649687	0.335733	1.93513	0.0558283	0.638473	1
364.225	10.88	n	276	9205.43	-0.0474276	0.0454718	-1.04301	0.297972	0.832417	1
664.198	11.18	m/z	279	166457	0.023604	0.0259973	0.907941	0.364791	0.867013	1
635.679	0.59	n	239	53302.4	0.13377	0.0550501	2.42997	0.0159401	0.443026	1
507.241	13.87	m/z	279	160199	-0.0333025	0.0309449	-1.07619	0.282888	0.826926	1
1197.73	5.49	n	279	87077.3	0.00778691	0.0168236	0.462855	0.643874	0.940546	1
306.04	1.73	n	279	82207.8	-0.0534043	0.0231354	-2.30834	0.0218036	0.497324	1
702.506	17.34	m/z	191	46146	-0.0356271	0.0736664	-0.483627	0.629303	0.937294	1
591.486	19.21	m/z	277	51572.9	0.0822711	0.040621	2.02534	0.0439127	0.612901	1
584.172	3.37	m/z	249	33629.2	0.00983022	0.042772	0.229828	0.81844	0.97433	1
270.132	6.76	m/z	279	145927	0.00231828	0.0377302	0.0614435	0.951055	0.992264	1
552.402	16.36	m/z	279	17476.5	-0.0754231	0.0875948	-0.861046	0.390045	0.876377	1
176.074	4.28	m/z	227	6590.06	-0.0641321	0.0725809	-0.883595	0.37797	0.87164	1
1175.69	6.56	n	279	143988	-0.0013236	0.0363595	-0.0364032	0.97099	0.996301	1
720.264	9.45	n	279	131265	-0.0123742	0.0321709	-0.384639	0.700834	0.953711	1
263.139	6.13	m/z	279	9498.06	-0.0188276	0.0200516	-0.938957	0.348666	0.857324	1
1456.86	11.13	n	181	371167	0.00363472	0.171307	0.0212176	0.983099	0.996301	1
486.292	5.67	m/z	279	82391.6	0.0191778	0.0158917	1.20678	0.228668	0.813209	1
431.113	9.45	m/z	279	82416.1	-0.0286181	0.0146236	-1.95698	0.0514715	0.623761	1
331.128	5.57	m/z	279	124880	0.0221674	0.0265893	0.833696	0.405255	0.880026	1
579.459	17.21	m/z	190	11297.8	-0.092323	0.0531612	-1.73666	0.084336	0.700199	1
724.779	0.57	m/z	279	119499	-0.0601624	0.0270165	-2.22688	0.0268539	0.532014	1
289.027	11.28	n	111	20304.9	-0.0666535	0.136733	-0.487474	0.627121	0.937294	1
1057.55	5.59	n	279	76591.5	0.00320202	0.0139388	0.229719	0.818499	0.97433	1
287.184	4.28	n	279	67584.6	0.0085665	0.0115233	0.743407	0.457939	0.898699	1
625.178	16.17	m/z	266	335142	0.0480818	0.0590745	0.813917	0.416513	0.880026	1
279.101	3.27	m/z	233	9407.09	-0.0178616	0.0686316	-0.260253	0.79493	0.96726	1
925.464	5.47	n	279	71332.5	0.0104156	0.0155573	0.6695	0.503799	0.909989	1
571.397	17.24	m/z	279	15767.2	0.00234186	0.0270281	0.0866456	0.931023	0.991384	1
424.18	8.97	n	77	4.64219e+06	-0.25162	0.242557	-1.03736	0.303948	0.837162	1
330.264	11.73	m/z	278	21571.1	-0.0569965	0.0449468	-1.26809	0.20596	0.809958	1
189.102	9.73	m/z	136	575.42	0.00363319	0.0455028	0.0798453	0.936503	0.991384	1
601.266	12.91	m/z	61	5418.78	-0.0151067	0.092578	-0.163178	0.8712	0.979399	1
521.42	15.95	m/z	279	45196.6	-0.0307078	0.0374666	-0.819604	0.413229	0.880026	1
792.554	18.67	m/z	41	5672.61	-0.114321	0.134218	-0.851754	0.40396	0.880026	1
467.349	15.77	m/z	279	106795	-0.00770532	0.0286224	-0.269206	0.787995	0.965512	1
378.13	6.76	n	279	59909.5	0.0202282	0.0107409	1.88329	0.0608316	0.664055	1
295.164	3.64	n	279	66189.2	0.0111615	0.016063	0.694859	0.487794	0.904134	1
132.007	1.94	m/z	279	15865.3	-0.0332287	0.0258461	-1.28564	0.199769	0.807588	1
389.083	5.27	m/z	279	58076.5	-0.0141478	0.0101467	-1.39433	0.164467	0.78322	1
437.138	14.68	n	277	92372.6	0.0198721	0.105651	0.188092	0.850959	0.977398	1
581.262	10.01	n	108	438157	-0.095326	0.469031	-0.20324	0.839416	0.975127	1
621.533	17.91	m/z	80	10563.8	-0.0592199	0.144076	-0.411033	0.682489	0.950004	1
498.187	10.75	m/z	279	73097.6	-0.0105797	0.0177357	-0.596518	0.551373	0.921158	1
315.134	5.69	m/z	279	98890.6	0.00380266	0.0305424	0.124504	0.901017	0.984373	1
1126.7	4.98	n	279	85649.2	-0.00019395	0.0182093	-0.0106512	0.99151	0.997408	1
372.154	4.45	n	279	75502.1	-0.0113862	0.0189398	-0.601179	0.54827	0.919347	1
616.367	17.36	m/z	259	13010	-0.113819	0.0461594	-2.46578	0.0144058	0.428848	1
402.142	12.24	n	279	96856.3	0.00391917	0.0219758	0.178341	0.858601	0.977893	1
440.051	1.17	m/z	48	2379.02	-0.0486196	0.0825302	-0.589113	0.560509	0.923539	1
450.746	0.59	m/z	257	42434.5	0.04969	0.0525831	0.94498	0.345674	0.856386	1
391.226	18.42	m/z	153	12901	-0.0677834	0.0579943	-1.16879	0.244693	0.815334	1
292.092	1.48	n	242	11925.8	-0.0461123	0.064806	-0.711543	0.477516	0.902914	1
1396.8	10.61	n	213	956661	0.0227633	0.126863	0.179433	0.857795	0.977673	1
753.59	17.79	m/z	269	15012.7	-0.0481479	0.0452395	-1.06429	0.288267	0.828022	1
559.783	7.3	m/z	279	70686.5	0.00568743	0.0134689	0.422265	0.673198	0.947206	1
754.536	18.42	m/z	271	50488.7	-0.0330256	0.0482217	-0.684869	0.494084	0.904667	1
478.316	12.62	m/z	274	315440	0.0546602	0.0861173	0.634717	0.52621	0.914434	1
281.076	10.29	m/z	50	7073.79	0.180148	0.539879	0.333682	0.740669	0.959045	1
223.112	12.38	m/z	279	139847	0.0250368	0.0548802	0.456208	0.64864	0.942198	1
490.207	11.18	m/z	260	13494.4	0.0392286	0.0592647	0.661922	0.508681	0.911351	1
433.243	7.86	m/z	279	65921.4	0.0253963	0.0187082	1.35749	0.175859	0.791737	1
551.21	10.98	m/z	92	4773.39	-0.213888	0.132556	-1.61357	0.110995	0.745202	1
519.596	15.43	m/z	237	15491.6	0.0113717	0.0483593	0.235151	0.814323	0.972954	1
204.912	4.47	n	275	6620.74	0.0325077	0.0521829	0.622958	0.533894	0.914531	1
321.064	10.29	m/z	15	3578.42	0.58127	0.188233	3.08803	0.199373	0.807588	1
297.107	3.51	n	279	80143.7	-0.022814	0.0219431	-1.03969	0.299497	0.834132	1
313.118	10.38	m/z	279	49335.2	-0.000655604	0.0125625	-0.0521874	0.958421	0.994715	1
788.661	19.24	m/z	273	14684.7	0.00149564	0.0334638	0.0446942	0.964388	0.995395	1
569.418	16.4	m/z	279	30252.7	0.0343029	0.038199	0.898007	0.370053	0.869443	1
356.123	9.75	m/z	279	2391.06	0.0194375	0.0362247	0.536582	0.592038	0.931304	1
374.258	15.97	m/z	63	14674.8	-0.112503	0.149028	-0.754908	0.454516	0.897991	1
390.142	8.29	n	279	44752.5	-0.00369077	0.0107773	-0.342459	0.732295	0.959045	1
567.559	19.13	n	279	94340.3	0.0203386	0.0288805	0.704232	0.481949	0.903318	1
416.307	14.11	m/z	273	71928.4	0.0471878	0.0713959	0.660931	0.509286	0.911453	1
793.765	0.57	m/z	279	73050.5	-0.0371019	0.026658	-1.39177	0.165238	0.784232	1
277.052	10.31	m/z	198	22234.1	0.0137746	0.0594042	0.231879	0.816904	0.97433	1
291.031	10.29	m/z	21	3264.48	-0.131653	0.629801	-0.209039	0.841334	0.975127	1
778.995	15.68	m/z	233	30859.3	0.0564439	0.0586348	0.962635	0.336865	0.853466	1
1065.61	5.03	n	279	98562.8	-0.0104428	0.0364352	-0.286614	0.774647	0.96211	1
752.522	17.46	m/z	22	4084.2	0.409085	0.670214	0.61038	0.563999	0.925381	1
451.318	15.79	m/z	279	100675	0.0186674	0.0322324	0.579149	0.563014	0.925105	1
376.127	9.63	n	279	51262.1	-0.0130931	0.0135165	-0.968669	0.333654	0.853466	1
549.391	16.19	m/z	63	2572.55	0.512209	0.678428	0.754994	0.454368	0.897991	1
383.053	3.19	n	29	14300.8	-0.0311228	0.378936	-0.0821322	0.935896	0.991384	1
617.296	8.4	m/z	279	63665.5	-0.0196223	0.0211973	-0.9257	0.355502	0.862595	1
255.102	7.23	n	43	6685.68	1.03211	0.956212	1.07937	0.290725	0.829664	1
656.791	0.57	m/z	279	75712.5	-0.0517733	0.0326343	-1.58647	0.113907	0.745202	1
752.426	16.32	n	279	110485	0.031811	0.0398989	0.797291	0.426045	0.88502	1
431.214	5.42	m/z	279	55022.8	0.00988139	0.0139666	0.7075	0.47992	0.903318	1
606.434	15.43	n	163	411218	-0.0507495	0.0978409	-0.518694	0.604799	0.93323	1
524.592	16.26	m/z	277	13308.2	0.0884718	0.0346424	2.55385	0.0112553	0.384454	1
637.384	17.14	m/z	279	43972.7	-0.0606957	0.0388181	-1.56359	0.119188	0.752017	1
263.102	4.45	m/z	279	60066.3	0.024902	0.0225378	1.1049	0.270275	0.823276	1
435.287	16.13	m/z	279	87939.8	-0.00384244	0.0293318	-0.130999	0.895882	0.983601	1
415.255	18.47	m/z	135	5282.35	-0.0214598	0.0579237	-0.370485	0.711721	0.957154	1
656.367	7.98	m/z	279	55852.7	0.0264273	0.0260218	1.01558	0.310818	0.844004	1
551.19	14.92	m/z	272	77852.7	-0.00863303	0.0688547	-0.12538	0.900327	0.984373	1
455.274	5.92	n	279	51852.5	0.0121938	0.025185	0.484168	0.628694	0.937294	1
188.118	4.47	m/z	279	3860.46	0.0465677	0.0367358	1.26764	0.206116	0.809958	1
195.137	8.24	n	279	88277.5	0.0557819	0.0606626	0.919543	0.358705	0.865134	1
636.543	16.17	m/z	122	95449	-0.126668	0.103976	-1.21825	0.226056	0.813209	1
563.822	16.26	m/z	242	11299.3	-0.080714	0.0496905	-1.62433	0.105783	0.744298	1
709.804	0.57	m/z	279	66845.9	-0.0241879	0.0279554	-0.86523	0.387749	0.876377	1
279.134	4.25	m/z	279	77940.6	-0.0213757	0.0264236	-0.808962	0.419312	0.881064	1
315.202	4.6	m/z	279	54527.5	0.0124077	0.0233393	0.531622	0.595463	0.93162	1
730.163	17.24	n	32	766228	0.909933	0.760494	1.1965	0.254606	0.819533	1
561.301	5.64	m/z	279	85783.4	0.00471277	0.0381188	0.123634	0.901705	0.984373	1
362.138	9.45	n	279	46255.6	-0.0172394	0.0152406	-1.13115	0.259085	0.820648	1
717.517	16.23	n	279	129634	-0.0153197	0.039579	-0.387067	0.699039	0.953167	1
316.211	3.44	n	279	52167	0.00305115	0.0166035	0.183765	0.854348	0.977453	1
437.198	15.57	m/z	20	497.248	NA	NA	NA	NA	NA	NA
495.736	5.39	m/z	279	58331.6	0.00368396	0.0194691	0.189221	0.850075	0.97736	1
319.644	5.31	m/z	279	43984.2	-0.00117253	0.0128398	-0.0913205	0.927312	0.991384	1
667.362	12.62	m/z	276	62989.6	0.0523536	0.0324573	1.613	0.108032	0.744298	1
563.314	15.29	m/z	225	7067.2	0.00304924	0.0676301	0.045087	0.964084	0.995395	1
740.753	0.57	m/z	272	64523.9	-0.0887688	0.0557615	-1.59194	0.112704	0.745202	1
447.271	18.88	m/z	47	1282.83	-0.0758341	0.151859	-0.49937	0.62142	0.935983	1
796.974	15.68	m/z	76	7255.31	0.0362429	0.0522341	0.693855	0.490642	0.904667	1
519.22	9.75	m/z	49	755.376	-0.175959	0.271265	-0.648659	0.521336	0.914434	1
644.812	6.59	m/z	279	45262.4	-0.0050352	0.0139632	-0.360605	0.718702	0.959045	1
258.058	1.35	m/z	279	53081.1	-0.0192424	0.0250693	-0.767568	0.443474	0.894461	1
492.253	13.08	m/z	118	703121	-0.44794	0.256197	-1.74842	0.0835551	0.700199	1
395.292	17.44	m/z	33	797.024	0.00872577	0.105248	0.082907	0.935189	0.991384	1
714.745	0.57	m/z	279	137403	-0.0719117	0.0511335	-1.40635	0.160871	0.781694	1
480.213	7.23	m/z	245	5651.73	-0.177331	0.135144	-1.31216	0.190859	0.800397	1
1511.87	6.89	n	279	46094.8	0.0293188	0.0192725	1.52127	0.129465	0.763109	1
474.274	15.57	m/z	157	521.497	-0.0080715	0.125178	-0.0644801	0.948684	0.992158	1
521.607	15.84	m/z	277	21509.9	-0.0560673	0.0443315	-1.26473	0.207166	0.810202	1
366.112	6.54	m/z	276	7375.77	-0.0563315	0.0404093	-1.39402	0.164573	0.78322	1
574.338	11.21	n	218	779031	0.0485537	0.168101	0.288836	0.773025	0.96211	1
270.604	18.42	m/z	121	10845.8	-0.124994	0.0697077	-1.79312	0.0760384	0.691929	1
400.169	7.73	m/z	70	146.285	-0.0176371	0.495584	-0.0355885	0.971755	0.996301	1
566.445	17.02	m/z	271	9296.56	-0.081393	0.048486	-1.67869	0.0945138	0.722647	1
329.195	7.86	n	279	114148	0.0298423	0.0452173	0.659977	0.509881	0.911453	1
390.298	15.62	m/z	278	615045	0.0582845	0.0734812	0.793189	0.428429	0.886721	1
640.8	0.57	n	279	62326.8	-0.0293654	0.0215921	-1.36001	0.175062	0.790598	1
380.095	4.1	m/z	43	17427.5	-0.890893	0.522504	-1.70505	0.101658	0.733361	1
291.11	6.61	m/z	279	77334.2	0.00150899	0.0377618	0.0399609	0.968156	0.995783	1
230.138	3.32	n	262	5488.22	0.0797534	0.0663977	1.20115	0.230919	0.813209	1
365.211	4.65	m/z	279	47452	0.00572671	0.0144552	0.396169	0.692321	0.9515	1
571.434	16.52	m/z	278	24096	0.0691893	0.0414753	1.66821	0.096542	0.732049	1
783.491	16.34	m/z	168	5863.87	-0.00745086	0.0768175	-0.0969943	0.922866	0.989509	1
213.154	8.9	n	279	43215	0.000565808	0.0187791	0.0301297	0.975988	0.996301	1
549.267	11	m/z	238	19474.9	0.0165214	0.0583475	0.283156	0.777339	0.963181	1
560.3	15.27	m/z	112	5129.01	-0.0240296	0.115036	-0.208887	0.835014	0.975115	1
534.269	3.64	n	279	37107.4	0.00583817	0.0133897	0.436019	0.663203	0.945057	1
269.634	3.35	m/z	279	38968.3	0.0160836	0.0212715	0.756109	0.450301	0.897589	1
383.783	0.59	n	264	42207	0.0918536	0.0868341	1.0578	0.291235	0.829664	1
337.139	3.97	m/z	279	43835.9	0.00627129	0.0201324	0.311502	0.755681	0.960131	1
463.751	4.73	m/z	279	43373.4	0.00745756	0.0129798	0.574549	0.566117	0.925381	1
329.195	7.5	n	279	124455	0.0393537	0.0492749	0.798657	0.425253	0.884282	1
875.486	4.35	n	279	62883.7	0.00354756	0.0169248	0.209607	0.834147	0.975115	1
464.218	10.08	m/z	279	58145.8	-0.00549767	0.0286182	-0.192104	0.847818	0.976593	1
353.134	0.77	m/z	26	1651.99	-0.155763	0.302733	-0.514524	0.622728	0.935983	1
539.111	13.78	m/z	203	50178.2	-0.0462374	0.0789327	-0.585782	0.558781	0.922301	1
594.477	17.39	m/z	274	10904.3	-0.0217648	0.0350183	-0.621525	0.534835	0.915012	1
335.1	8.55	n	279	46721	0.0244173	0.0234585	1.04087	0.298949	0.833499	1
718.28	13.73	m/z	19	1620.6	NA	NA	NA	NA	NA	NA
339.029	4.3	m/z	194	12959.2	0.0355429	0.110413	0.32191	0.747921	0.959045	1
416.337	12.43	m/z	279	65195.2	0.040491	0.0304457	1.32994	0.184759	0.798069	1
405.74	17.81	m/z	79	2153.51	0.0234661	0.071288	0.329173	0.743191	0.959045	1
676.491	17.24	m/z	165	10392	-0.0462182	0.0770896	-0.599539	0.549811	0.920001	1
389.727	18.42	m/z	82	9813.55	0.0118511	0.078212	0.151525	0.88007	0.981146	1
542.823	15.27	n	248	9701.18	-0.0164735	0.0462877	-0.355894	0.722261	0.959045	1
583.472	15.02	m/z	277	101344	-0.02806	0.0392541	-0.714831	0.475391	0.902914	1
295.14	3.44	m/z	279	40678.3	0.00274665	0.014011	0.196036	0.844743	0.976197	1
647.395	14.79	m/z	278	52340.6	0.0219675	0.0597326	0.367764	0.713364	0.957154	1
193.097	7.55	m/z	279	46947.8	-0.00241421	0.0178718	-0.135085	0.892654	0.983219	1
276.123	6.74	m/z	27	3495.61	-0.579368	0.721654	-0.802833	0.440735	0.892416	1
818.061	18.07	m/z	24	3588.98	-0.668174	0.497603	-1.34279	0.237074	0.813209	1
230.182	3.64	n	279	37421.1	0.00878499	0.0141878	0.619192	0.536358	0.915811	1
611.25	14.86	m/z	279	39747	0.00231538	0.0227187	0.101915	0.918906	0.98878	1
166.22	3.37	m/z	279	13550.9	-0.0345202	0.0296334	-1.16491	0.245176	0.815334	1
266.609	15.47	m/z	263	7987.14	-0.116837	0.0451127	-2.5899	0.010208	0.370897	1
382.022	3.19	m/z	31	8447.68	-0.954502	0.548414	-1.74048	0.103699	0.736727	1
691.442	16.52	n	279	57370.7	0.0947167	0.0288092	3.28773	0.00115624	0.200435	1
629.807	5.95	m/z	279	63517.8	0.0175587	0.021163	0.829691	0.407512	0.880026	1
343.045	1.42	m/z	279	39958.9	-0.0246572	0.0144068	-1.7115	0.0882399	0.708913	1
688.352	8.78	m/z	279	48726.8	0.0279192	0.0237956	1.17329	0.241805	0.814315	1
542.207	8.5	m/z	279	81434.3	0.108695	0.0436939	2.48765	0.0135168	0.422812	1
386.257	15.95	m/z	31	3032.47	-0.179937	0.335914	-0.535662	0.601237	0.93224	1
677.888	6.84	m/z	279	36892.5	0.043776	0.018603	2.35317	0.0193956	0.476911	1
601.371	17.31	m/z	102	8840.79	0.119898	0.239351	0.500931	0.617762	0.935983	1
547.225	10.98	m/z	279	66363.5	-0.0162219	0.0336182	-0.482535	0.629852	0.937294	1
475.288	12.81	m/z	168	112733	0.0111125	0.113318	0.0980651	0.922017	0.989396	1
395.696	5.36	m/z	279	32368.7	0.00997106	0.0135628	0.735179	0.462925	0.901158	1
398.079	7.62	n	279	41713.5	0.00722601	0.0189577	0.381164	0.703408	0.955129	1
593.341	15.51	m/z	15	1219.77	0.268768	1.05296	0.25525	0.8409	0.975127	1
359.27	13.53	m/z	261	22325.8	0.0615659	0.0498583	1.23482	0.218153	0.813209	1
524.371	14.59	m/z	279	39132.8	0.0266935	0.0237863	1.12222	0.262854	0.821643	1
440.717	0.59	m/z	254	31300.7	0.034955	0.0551377	0.633958	0.526752	0.914434	1
357.279	13.18	m/z	255	53513	0.000267983	0.0651147	0.00411555	0.99672	0.998592	1
370.719	6.23	m/z	279	41710.6	0.0270627	0.0191635	1.4122	0.159145	0.781694	1
579.402	18.44	m/z	277	77684.2	0.0685492	0.0408084	1.67978	0.0942687	0.722647	1
670.88	6.08	m/z	279	35494.5	0.0149524	0.016666	0.897181	0.370492	0.869443	1
538.438	14.79	n	263	105283	0.0322414	0.0642252	0.502006	0.616137	0.935983	1
254.167	14.68	n	279	81253.9	0.0513181	0.0695373	0.737993	0.461216	0.899972	1
617.321	10.64	n	193	159319	0.553085	0.343557	1.60988	0.109302	0.745118	1
439.141	7.93	n	82	1.21687e+06	-1.08738	0.374868	-2.90069	0.00522465	0.292662	1
820.532	16.72	m/z	279	119537	-0.00311055	0.0373824	-0.083209	0.933752	0.991384	1
331.21	5.52	n	279	53556.3	0.00563486	0.023156	0.243344	0.80794	0.972281	1
306.064	4.83	m/z	279	108157	-0.0254609	0.0359538	-0.708157	0.479513	0.903318	1
513.214	7.78	n	278	116917	-0.0355304	0.0456267	-0.778719	0.43689	0.88943	1
407.043	1.21	m/z	63	48888.2	-0.107225	0.177384	-0.604478	0.548777	0.91958	1
725.761	0.57	n	262	99604	-0.0732871	0.0667566	-1.09782	0.273419	0.824084	1
450.298	17.71	m/z	15	706.11	-1.92224	NA	NA	NA	NA	NA
387.217	15.34	m/z	279	35013	-0.0125736	0.0332724	-0.3779	0.705828	0.955528	1
1280.77	6.84	n	279	41245.8	0.0556162	0.0229536	2.42298	0.0161107	0.444092	1
691.784	0.57	m/z	279	41201.6	-0.0447936	0.0332733	-1.34623	0.179457	0.792583	1
264.613	3.79	m/z	209	753.461	-0.00932614	0.0586294	-0.159069	0.873794	0.979399	1
626.362	14.79	n	255	80115.1	-0.00158619	0.0621489	-0.0255224	0.979661	0.996301	1
531.248	7.78	n	279	168577	0.198977	0.106237	1.87296	0.0622499	0.664055	1
838.557	16.32	m/z	274	103253	-0.0329236	0.0481355	-0.683977	0.494642	0.904667	1
289.118	5.47	m/z	279	79478.5	0.0341288	0.0357818	0.953803	0.341112	0.853466	1
755.449	16.98	m/z	271	79949.2	0.017538	0.0611914	0.286608	0.774657	0.96211	1
612.335	7.2	m/z	279	40096.2	0.0220484	0.020029	1.10082	0.272041	0.823549	1
691.46	16.32	m/z	279	38314.2	-0.0859836	0.0873839	-0.983975	0.326087	0.849673	1
385.78	0.59	n	254	44805.4	0.07744	0.0548381	1.41216	0.159285	0.781694	1
385.168	10.06	m/z	279	69801.5	-0.00817604	0.0308653	-0.264895	0.791311	0.966143	1
260.051	5.29	m/z	279	32303.9	-0.0332625	0.0139852	-2.37841	0.0181456	0.463697	1
411.298	12.81	n	279	66817.2	0.11592	0.0382275	3.03236	0.00268398	0.252455	1
649.803	0.57	m/z	279	42836.1	-0.0240469	0.0272126	-0.883666	0.377732	0.87164	1
329.137	9.56	n	279	36666	-0.00289589	0.0216008	-0.134064	0.893461	0.983219	1
1045.59	5.1	n	279	35942	-0.004599	0.0153684	-0.299251	0.764999	0.961682	1
601.266	8.63	m/z	229	10882	-0.075571	0.0556952	-1.35687	0.176353	0.791737	1
245.124	5.9	n	279	33939	0.0140717	0.0178294	0.789243	0.430724	0.887246	1
393.732	17.71	m/z	35	1410.99	0.0453374	0.113431	0.399693	0.694086	0.952575	1
313.117	8.58	m/z	279	31259.3	0.0145612	0.0189142	0.769859	0.442116	0.893366	1
832.569	16.21	m/z	279	78749.7	0.00779784	0.0323139	0.241316	0.80951	0.972281	1
505.241	11.05	m/z	195	4096.98	-0.049634	0.0559063	-0.887807	0.375929	0.871221	1
884.597	16.79	m/z	279	49414	0.101228	0.0299413	3.38089	0.000839222	0.193972	1
469.742	0.59	n	267	44279	0.0906782	0.0857617	1.05733	0.291439	0.829664	1
669.473	18.88	m/z	275	210878	-0.0598735	0.0776597	-0.770973	0.441469	0.893243	1
312.217	8.8	m/z	261	3157.78	-0.155326	0.0719068	-2.1601	0.0317988	0.555427	1
730.551	19.47	m/z	15	2195.63	-0.313629	NA	NA	NA	NA	NA
478.264	6.26	m/z	279	37806.3	0.0391489	0.0194824	2.00944	0.0455735	0.612901	1
422.253	11.03	n	270	179029	0.00660431	0.0886049	0.0745366	0.940646	0.991384	1
629.475	18.38	m/z	136	154596	-0.0133587	0.175982	-0.0759092	0.939627	0.991384	1
275.173	7.62	n	279	341366	0.0930399	0.0652732	1.42539	0.155302	0.780003	1
624.281	15.29	m/z	269	51525.1	0.0803669	0.0428865	1.87394	0.0621584	0.664055	1
285.085	6.03	n	279	69570.5	0.0232146	0.0348184	0.666736	0.505561	0.910348	1
712.416	16.26	m/z	279	41671.3	0.0350222	0.0274708	1.27489	0.203542	0.809584	1
613.48	17.31	m/z	19	1496.72	2.05205	3.01301	0.681062	0.56611	0.925381	1
469.185	12.4	n	279	40781.3	-0.0109908	0.0228982	-0.479985	0.631661	0.937294	1
265.116	5.9	m/z	279	120159	0.00655043	0.0512846	0.127727	0.898468	0.984373	1
312.192	7.37	m/z	279	107498	0.0278906	0.0551391	0.505822	0.613431	0.934637	1
370.682	4.23	m/z	279	35964	0.0190765	0.0190006	1.004	0.316359	0.846569	1
334.107	11.64	m/z	279	36253.9	0.0044214	0.0207897	0.212673	0.831757	0.975115	1
921.753	0.55	m/z	277	47102.1	-0.0204202	0.036357	-0.561659	0.574859	0.9267	1
168.049	5.67	m/z	279	5765.4	-0.045145	0.0350633	-1.28753	0.19911	0.807588	1
299.085	4.98	n	279	36633.8	-0.0122258	0.018996	-0.643601	0.520429	0.914434	1
846.562	17.19	m/z	279	39913.3	0.0270545	0.0284145	0.952136	0.341955	0.853466	1
286.132	8.55	n	279	71337.2	0.0593487	0.0520089	1.14113	0.254918	0.819853	1
461.134	2.99	m/z	279	111055	-0.0294039	0.0551088	-0.533561	0.594123	0.931522	1
593.191	14.03	m/z	128	5472.2	-0.0400278	0.0788389	-0.507716	0.612717	0.934637	1
650.625	0.59	m/z	237	39371.8	0.0509208	0.05689	0.895076	0.371781	0.869443	1
408.161	6.59	m/z	121	802.204	0.0767541	0.0893648	0.858885	0.392521	0.876377	1
634.151	11.23	m/z	279	34126.1	0.0420702	0.0235533	1.78617	0.0752935	0.691929	1
407.148	13.73	n	279	35011	0.0139353	0.0290551	0.479617	0.631923	0.937294	1
428.148	0.77	n	279	99999.6	-0.0458653	0.0437111	-1.04928	0.295069	0.829837	1
252.095	3.07	m/z	279	73524.5	0.0343755	0.0263571	1.30422	0.193367	0.80366	1
498.164	10.23	n	279	35588.9	-0.0161424	0.020285	-0.795777	0.426923	0.885517	1
347.135	3.27	m/z	279	26040.9	0.00494492	0.0125332	0.394544	0.693519	0.952202	1
523.618	16.26	m/z	263	16225.7	0.0152775	0.0528384	0.289137	0.772735	0.96211	1
307.079	6.72	m/z	71	1986.54	-0.212534	0.313846	-0.677191	0.50147	0.908594	1
413.141	5.72	m/z	279	17872.4	-0.00585304	0.0221384	-0.264384	0.791703	0.966143	1
346.08	7.7	n	44	1.13991e+06	0.702769	0.45598	1.54123	0.136345	0.766978	1
282.065	9.65	m/z	279	27108.9	0.00404128	0.0136111	0.29691	0.766784	0.961682	1
403.742	19.11	m/z	37	3008.58	NA	NA	NA	NA	NA	NA
312.217	9.6	m/z	279	15753.2	-0.0420039	0.0464222	-0.904824	0.366437	0.868827	1
660.472	12.14	n	231	118373	-0.0109932	0.105652	-0.104051	0.917231	0.988357	1
439.782	19.4	m/z	15	1099.91	-0.15688	NA	NA	NA	NA	NA
466.787	16.04	m/z	135	4627.69	-0.0262105	0.0832051	-0.31501	0.75333	0.960131	1
563.158	14.03	m/z	130	6047.73	-0.0941165	0.0718979	-1.30903	0.193302	0.80366	1
254.105	12.16	m/z	279	31459	0.0120573	0.0199281	0.605042	0.545704	0.918732	1
249.054	2.74	m/z	204	782.976	0.0220504	0.0634219	0.347678	0.728493	0.959045	1
420.216	4.18	m/z	279	51143.7	-0.00789981	0.0341731	-0.23117	0.817373	0.97433	1
267.113	12.52	m/z	279	29575	0.0179778	0.0224417	0.801089	0.423847	0.883395	1
390.142	10.61	n	279	30982.4	0.0324265	0.0203744	1.59153	0.112764	0.745202	1
567.402	16.72	m/z	274	24480.5	0.0528713	0.0472223	1.11963	0.263974	0.821643	1
522.788	15.77	m/z	42	1277.63	-0.111573	0.506227	-0.220401	0.827281	0.975115	1
919.708	0.57	m/z	252	70651.7	0.00121855	0.0582529	0.0209183	0.98333	0.996301	1
401.289	16.36	m/z	27	786.932	NA	NA	NA	NA	NA	NA
319.205	3.97	m/z	279	24181.4	0.00650264	0.0126069	0.515801	0.606453	0.933514	1
417.074	1.6	m/z	248	14559.7	0.0370694	0.0565903	0.655048	0.513124	0.91275	1
414.202	10.51	m/z	279	63531.3	-0.0712511	0.0571362	-1.24704	0.213559	0.813209	1
880.554	16.13	m/z	279	55963.7	-0.0163706	0.0390948	-0.418741	0.675768	0.94777	1
205.05	1.55	m/z	147	732.205	0.057175	0.0676129	0.845623	0.399432	0.877296	1
444.763	18.64	m/z	128	4568.7	0.0637318	0.062763	1.01543	0.312233	0.845052	1
312.078	5.42	n	45	62260.3	0.252591	0.272476	0.927021	0.362129	0.86554	1
555.405	17.41	m/z	278	21335	-0.0387115	0.0342376	-1.13067	0.25929	0.820648	1
426.177	8.97	n	277	1.70222e+06	0.0998373	0.118958	0.839268	0.402134	0.879136	1
351.066	13.23	m/z	279	27643.8	0.0182341	0.0226095	0.806479	0.420739	0.882105	1
530.307	16.28	m/z	158	5894.9	-0.0479472	0.0463531	-1.03439	0.302776	0.836678	1
656.144	16.98	n	31	370356	0.358233	0.94331	0.379761	0.710254	0.957035	1
453.153	12.33	n	279	27456.9	-0.000657898	0.0167294	-0.0393259	0.968662	0.995842	1
374.178	5.13	n	279	67894.7	0.0278052	0.0388205	0.71625	0.474511	0.902914	1
280.127	5.47	m/z	279	30527.5	0.00253888	0.0259314	0.0979079	0.922085	0.989396	1
497.308	7.28	n	279	32370.3	0.0309965	0.0201496	1.53832	0.125245	0.761796	1
415.255	5.87	m/z	279	23468.7	0.00864661	0.0138606	0.623827	0.533315	0.914531	1
497.18	10.75	n	279	32582.5	0.00636252	0.024854	0.255995	0.798167	0.968923	1
257.124	4.38	n	279	17165.3	0.00270728	0.0277287	0.0976346	0.922301	0.989396	1
428.218	10.21	m/z	279	110395	-0.0898764	0.0738071	-1.21772	0.224487	0.813209	1
353.17	5.01	n	279	33183.2	0.0227683	0.0298439	0.762914	0.44624	0.895839	1
309.063	13.48	m/z	34	9843.78	0.380369	0.401059	0.948411	0.357026	0.864392	1
937.727	0.57	m/z	273	37637.1	-0.0442138	0.0367106	-1.20439	0.229612	0.813209	1
356.142	7.33	m/z	33	195.734	0.467183	0.280028	1.66834	0.115981	0.752017	1
330.144	5.77	m/z	279	46137.6	0.0367691	0.0371574	0.989551	0.323358	0.849673	1
358.139	10.03	m/z	279	23129.3	0.0117363	0.0156933	0.747857	0.455255	0.897991	1
316.106	6.05	n	279	12663.4	0.0174855	0.0165982	1.05346	0.293157	0.829791	1
541.353	16.69	m/z	268	61958.3	0.0109653	0.0505772	0.216803	0.828548	0.975115	1
270.604	19.11	m/z	102	4557.63	-0.0971124	0.0790128	-1.22907	0.222648	0.813209	1
1435.9	10.31	n	276	55440.1	0.0613343	0.0597695	1.02618	0.305818	0.839115	1
1137.71	6.21	n	279	32069.3	0.0526292	0.0230566	2.28261	0.0233005	0.504894	1
699.367	8.42	m/z	279	34797.8	0.015439	0.0209418	0.737233	0.461678	0.899972	1
629.403	17.51	m/z	37	7166.82	-0.0165478	0.794201	-0.0208358	0.983594	0.996301	1
347.16	9.68	m/z	278	8606.5	0.0210541	0.0413965	0.508595	0.61149	0.934274	1
362.138	7.62	n	279	30295.1	0.0176489	0.0225132	0.783934	0.433827	0.888081	1
378.113	11.78	n	279	22075.8	-0.01307	0.0120524	-1.08444	0.279224	0.825288	1
380.331	14.9	n	279	31532.9	-0.00453936	0.0229038	-0.198192	0.843057	0.976082	1
312.111	1.42	m/z	273	26340.5	-0.0636719	0.113036	-0.563289	0.573758	0.925724	1
664.778	0.57	m/z	278	56050	-0.0594272	0.051789	-1.14749	0.252291	0.818537	1
339.032	4.83	n	279	56411.1	-0.037692	0.0331139	-1.13825	0.256113	0.820215	1
377.134	7.75	m/z	279	21739.7	0.000584915	0.012775	0.0457858	0.963518	0.995395	1
525.12	15.75	n	272	27108.4	0.0486319	0.0464147	1.04777	0.29579	0.830368	1
913.766	0.55	m/z	272	39254.5	-0.00657151	0.0463562	-0.141761	0.887387	0.982328	1
358.128	4.58	n	279	32690.7	0.00766515	0.0266456	0.28767	0.773839	0.96211	1
299.103	9.9	m/z	279	8601.03	0.0105085	0.0228521	0.459846	0.64603	0.940922	1
237.087	4.47	m/z	279	3957.55	-0.00457268	0.0262922	-0.173918	0.862072	0.978043	1
353.088	5.59	m/z	189	1256.19	-0.0623528	0.0550918	-1.1318	0.259382	0.820648	1
823.003	15.64	m/z	266	50121.3	0.0382288	0.0541229	0.706333	0.480681	0.903318	1
190.09	6.1	m/z	166	669.41	0.00815713	0.110146	0.0740575	0.941071	0.991384	1
234.981	6.1	m/z	252	3669.82	-0.0210565	0.0646195	-0.325854	0.744843	0.959045	1
284.638	15.66	m/z	277	8069.34	-0.0434795	0.0351054	-1.23854	0.216695	0.813209	1
498.187	8.78	m/z	279	24213.4	0.00381482	0.0146643	0.260144	0.794969	0.96726	1
415.734	4.98	m/z	279	46627.1	0.0132678	0.0189439	0.700376	0.484349	0.903318	1
575.322	17.09	m/z	262	86700.7	-0.00893191	0.0692187	-0.129039	0.897439	0.984373	1
350.157	11.21	m/z	279	38639.1	0.0909617	0.0656876	1.38476	0.16737	0.785531	1
210.037	1.4	m/z	279	37720.1	0.0251441	0.0360575	0.697335	0.486247	0.903318	1
235.039	2.36	n	279	22327.9	0.00156526	0.0204982	0.0763607	0.939194	0.991384	1
648.203	11.87	m/z	279	50192.6	0.0181357	0.0382359	0.47431	0.635696	0.937886	1
366.177	3.62	m/z	279	23262.9	0.0107708	0.0175431	0.613958	0.539806	0.91626	1
320.185	4.25	n	279	24590.3	0.0234129	0.0226703	1.03276	0.302724	0.836678	1
325.21	3.3	n	263	1.04007e+06	0.0977514	0.141855	0.689094	0.491444	0.904667	1
317.14	2.99	m/z	279	25311.9	0.0224509	0.0170535	1.3165	0.18922	0.798949	1
380.761	0.59	n	255	35843.3	0.0161417	0.0590862	0.273188	0.784959	0.965339	1
181.927	1.6	m/z	279	12052.8	0.0536877	0.0354922	1.51266	0.131639	0.763109	1
313.15	3.3	m/z	279	24258.6	0.0264044	0.0193389	1.36535	0.173379	0.79023	1
320.055	5.25	n	254	38306.5	-0.0835986	0.0691642	-1.2087	0.228053	0.813209	1
602.341	5.29	m/z	279	23083.1	-0.00204402	0.0206287	-0.0990861	0.92115	0.989396	1
252.121	3.22	m/z	279	22355	-0.00537589	0.0150915	-0.35622	0.721978	0.959045	1
232.174	5.01	m/z	279	20448.6	0.00683388	0.0135564	0.504108	0.614633	0.935434	1
837.792	0.55	m/z	268	43944.2	-0.00460322	0.0561479	-0.0819838	0.934729	0.991384	1
496.201	9.78	m/z	279	56703.8	0.143005	0.0537643	2.65984	0.00832723	0.332787	1
468.991	6.1	m/z	96	3877.06	-0.143122	0.0894668	-1.59972	0.113981	0.745202	1
201.054	12.99	m/z	21	656.964	0.63661	0.442243	1.4395	0.223419	0.813209	1
751.286	0.57	m/z	279	26406.5	-0.0449227	0.0310021	-1.44902	0.148596	0.773244	1
491.788	15.95	m/z	34	2666.75	-0.0125229	0.637292	-0.0196502	0.9846	0.996301	1
451.106	4.3	m/z	87	6521.94	0.054854	0.143245	0.382939	0.703034	0.954914	1
1250.9	18.04	n	225	2.89741e+06	-0.0658572	0.0522259	-1.26101	0.208798	0.812918	1
916.465	3.41	n	279	27090.9	-0.0276069	0.0193656	-1.42557	0.155251	0.780003	1
680.846	9.63	m/z	278	21579.4	0.0187631	0.0312244	0.600913	0.548449	0.919347	1
451.266	5.18	m/z	279	42169.2	-0.00886422	0.0334796	-0.264765	0.79141	0.966143	1
650.402	16.19	m/z	266	37419.6	0.0657011	0.0512417	1.28218	0.201037	0.807588	1
373.235	16.21	m/z	18	387.076	0.794826	NA	NA	NA	NA	NA
421.181	9.08	m/z	277	113172	0.116495	0.0704737	1.65303	0.0996009	0.732049	1
279.122	4.08	n	279	20257.5	0.00902392	0.013089	0.689429	0.491198	0.904667	1
824.715	0.57	m/z	208	95649.4	-0.0979265	0.0812228	-1.20565	0.229534	0.813209	1
448.204	6	n	279	22413.9	0.0204877	0.0208723	0.981573	0.327267	0.849673	1
694.546	17.31	m/z	18	1707.07	0.521583	4.90109	0.106422	0.921965	0.989396	1
303.134	5.67	m/z	279	23179.8	0.0271182	0.0212079	1.27868	0.202205	0.807588	1
692.627	12.28	m/z	278	25763	0.0769044	0.0297217	2.58749	0.0102402	0.370897	1
435.287	15.27	m/z	279	45957.9	0.00949016	0.0263941	0.359556	0.719485	0.959045	1
522.248	9.93	m/z	207	562082	-0.0853501	0.144178	-0.591978	0.5546	0.921493	1
588.212	6.64	m/z	279	32767.9	0.0719907	0.0319029	2.25656	0.0249069	0.517079	1
627.094	11.47	m/z	279	23805.3	-0.0128518	0.0244231	-0.526215	0.599209	0.93224	1
447.779	19.32	m/z	50	2033.76	0.0632294	0.113367	0.55774	0.581302	0.928316	1
461.134	3.77	m/z	279	40383.6	-0.0139279	0.0436146	-0.319341	0.749737	0.959045	1
376.127	7.83	n	279	20937.6	-0.00131026	0.0170656	-0.0767782	0.938862	0.991384	1
642.342	17.36	m/z	153	5662.63	0.0392325	0.0428622	0.915315	0.361747	0.86554	1
291.684	15.66	m/z	271	8321.61	-0.0752051	0.0480278	-1.56586	0.118698	0.752017	1
265.168	6.39	n	279	21525.4	-0.00683532	0.0238524	-0.286567	0.774683	0.96211	1
403.32	13.58	m/z	270	12656.5	0.104847	0.0512275	2.0467	0.0417817	0.603571	1
390.727	18.42	m/z	35	4490.02	-0.0823514	0.0808156	-1.019	0.323363	0.849673	1
528.291	15.86	m/z	275	19642.8	-0.0773362	0.0388941	-1.98838	0.0478874	0.612901	1
681.276	12.21	m/z	276	52433.7	-0.0419961	0.0505292	-0.831125	0.406712	0.880026	1
400.118	13.32	m/z	209	3061.42	-0.0285252	0.0409702	-0.696243	0.487155	0.903602	1
338.134	5.25	m/z	242	974.388	-0.0604058	0.0372751	-1.62054	0.106602	0.744298	1
189.038	3.56	m/z	21	82.9168	NA	NA	NA	NA	NA	NA
1208.75	6.44	n	279	29148.5	0.0459694	0.0249331	1.84371	0.0664181	0.676413	1
368.179	6.87	m/z	279	19812.9	0.0254631	0.0236406	1.07709	0.282485	0.826926	1
289.118	6.51	m/z	279	19915.4	0.00715801	0.0172316	0.4154	0.678208	0.948983	1
361.109	8.6	n	39	429918	-0.539919	0.48029	-1.12415	0.274261	0.824737	1
457.276	10.95	m/z	165	107560	-0.0631042	0.0758945	-0.831474	0.407112	0.880026	1
279.029	5.72	m/z	279	17186.9	0.000451742	0.0136155	0.0331784	0.973559	0.996301	1
283.132	11.13	n	279	31430.4	0.000216987	0.0326782	0.00664011	0.994707	0.998028	1
375.123	10.51	m/z	279	23412.3	0.00853486	0.0172547	0.494638	0.621293	0.935983	1
382.759	0.59	m/z	269	28735	0.0966219	0.122032	0.791774	0.429277	0.886721	1
438.756	15.51	m/z	123	3397.79	0.0338818	0.0455084	0.744518	0.458292	0.898699	1
560.341	9.3	n	196	103251	0.0751782	0.125301	0.599978	0.549315	0.919837	1
744.523	15.34	n	47	1.68802e+06	0.521517	0.479808	1.08693	0.286337	0.82693	1
473.107	5.59	m/z	25	648.736	-0.132014	0.100834	-1.30922	0.22681	0.813209	1
290.629	9.68	n	278	11447.1	0.0367558	0.0494383	0.743469	0.457902	0.898699	1
421.401	18.51	m/z	279	19005.8	-0.0405084	0.0281777	-1.43761	0.151806	0.776637	1
385.232	4.23	n	279	31611.7	0.0268159	0.0272113	0.985469	0.325354	0.849673	1
284.092	5.67	m/z	119	5750.54	-0.0370193	0.0747232	-0.495419	0.621473	0.935983	1
244.052	4.58	n	279	28404.4	0.0197185	0.0228788	0.86187	0.389591	0.876377	1
473.723	5.34	m/z	279	19254.8	0.0102071	0.0151866	0.672114	0.502137	0.908853	1
549.413	16.32	m/z	277	35520.9	0.220485	0.056471	3.90439	0.000122054	0.0695875	0.846321
245.149	4.35	m/z	279	18034.8	0.0120633	0.015942	0.756704	0.449945	0.897589	1
461.277	12.24	n	269	182601	-0.141518	0.0828222	-1.70869	0.0888061	0.711064	1
250.143	3.04	n	279	38905.1	0.00256659	0.016432	0.156195	0.876007	0.979399	1
287.139	6.59	m/z	279	36676.8	0.0144607	0.0456127	0.317032	0.751486	0.959279	1
719.391	12.14	m/z	271	37866.3	0.127692	0.0552609	2.31071	0.0216974	0.497324	1
446.26	15.77	m/z	40	2016.39	-0.128005	0.238106	-0.537594	0.597099	0.93224	1
494.192	13.65	m/z	279	29288.4	-0.0142829	0.0295492	-0.483359	0.629267	0.937294	1
471.952	11.03	m/z	163	91772.2	0.0101658	0.0623537	0.163035	0.870729	0.979399	1
293.09	6.89	n	279	24386.8	-0.00345734	0.0246529	-0.140241	0.888584	0.982328	1
854.091	11.85	m/z	274	27413.8	0.0175818	0.0411903	0.426843	0.669872	0.946982	1
282.094	5.27	m/z	279	21309.8	0.0317576	0.0222911	1.42467	0.155508	0.780003	1
1538.76	7.88	n	279	23599.5	0.0142349	0.0288606	0.49323	0.622287	0.935983	1
321.067	1.4	m/z	279	22894.8	-0.015518	0.0154456	-1.00469	0.316026	0.846569	1
492.275	5.15	m/z	279	71299	-0.0295854	0.0398435	-0.742541	0.458463	0.898778	1
449.396	17.19	m/z	96	1766.55	-0.0802203	0.0709037	-1.1314	0.26159	0.821643	1
459.215	9.8	m/z	222	208194	-0.104283	0.077104	-1.3525	0.177782	0.792437	1
451.174	12.02	n	279	22281.7	-0.022011	0.0256089	-0.859508	0.390891	0.876377	1
510.249	6.03	m/z	279	18221.2	0.0281514	0.0167433	1.68135	0.0939528	0.722647	1
321.101	11.44	m/z	94	1300.03	0.0937484	0.0755218	1.24134	0.218348	0.813209	1
243.113	5.64	m/z	279	22297.8	0.014171	0.0213611	0.663403	0.507689	0.910348	1
605.856	11.36	m/z	279	29580.1	0.0443737	0.0394847	1.12382	0.262175	0.821643	1
282.192	16.17	m/z	244	56112.3	0.0641087	0.0533138	1.20248	0.230489	0.813209	1
360.155	7.13	m/z	279	33813.5	-0.0289836	0.0195127	-1.48537	0.138715	0.766978	1
565.262	11.13	m/z	32	4730.98	-0.41595	0.287064	-1.44898	0.166659	0.785531	1
428.3	11.8	m/z	277	55017.4	0.0317255	0.0645489	0.491496	0.623512	0.935983	1
885.713	0.57	m/z	237	69121.5	-0.00195932	0.0588664	-0.0332841	0.97348	0.996301	1
346.124	1.4	m/z	275	11462.6	-0.019776	0.035245	-0.561099	0.575245	0.9267	1
315.134	7.1	m/z	279	36248.4	-0.0109496	0.0351126	-0.311842	0.755423	0.960131	1
290.16	3.66	m/z	262	3505.07	-0.0144043	0.0577659	-0.249357	0.803305	0.971724	1
706.758	0.57	m/z	259	55346.7	-0.00272082	0.052578	-0.0517482	0.958774	0.994933	1
224.152	6.61	n	279	22189.8	0.0396706	0.0208342	1.90411	0.0580531	0.648213	1
850.251	12.6	m/z	239	78787.7	-0.0769372	0.0739901	-1.03983	0.299608	0.834132	1
515.19	9.43	n	279	19629.9	-0.01583	0.0196196	-0.806845	0.420529	0.882017	1
206.048	1.66	m/z	113	377.635	0.0180863	0.115321	0.156834	0.875723	0.979399	1
315.148	4.08	m/z	202	9450.17	0.0793167	0.0866641	0.915219	0.361329	0.86554	1
385.127	11.31	n	279	20920	0.032142	0.0252817	1.27135	0.204795	0.809958	1
359.294	16.13	m/z	279	9966.81	0.0318313	0.0350029	0.90939	0.364027	0.867013	1
358.071	3.79	n	279	34313	0.0814055	0.048421	1.6812	0.0939825	0.722647	1
666.58	19.45	m/z	279	40326.6	-0.0135631	0.0355908	-0.381084	0.703468	0.955129	1
383.176	6.28	n	279	28458.3	-0.0188097	0.0351798	-0.534672	0.593356	0.931365	1
310.137	4.93	m/z	279	48195.8	0.102128	0.066675	1.53172	0.126865	0.763037	1
936.496	4.55	n	279	18703.9	0.0179081	0.017403	1.02902	0.304471	0.837446	1
665.245	11.59	m/z	267	49702.7	0.0179009	0.0550038	0.325448	0.745129	0.959045	1
323.132	5.34	m/z	279	41270.1	0.0162509	0.045992	0.353342	0.724132	0.959045	1
225.321	10.7	m/z	276	11282.9	0.00302763	0.0442037	0.0684926	0.945449	0.992016	1
266.088	3.54	n	279	78463.1	0.0328414	0.0334866	0.980732	0.327681	0.849673	1
443.123	6.13	m/z	279	33190.6	-0.0195968	0.0295365	-0.663479	0.50764	0.910348	1
315.214	4	m/z	279	20279	0.0286464	0.0217699	1.31587	0.189432	0.798949	1
347.08	7.96	m/z	279	35050.2	0.0525904	0.0255209	2.06068	0.0403766	0.591906	1
185.165	3.64	m/z	279	18414.5	0.00814987	0.0144321	0.564704	0.572785	0.925381	1
481.229	9.96	m/z	210	181904	-0.0695825	0.0850356	-0.818275	0.414259	0.880026	1
318.145	7.07	m/z	279	19974.3	-0.00284986	0.0154131	-0.184898	0.85346	0.977453	1
559.463	14.79	m/z	255	53234.7	0.0527918	0.0556836	0.948066	0.344104	0.853979	1
283.099	3.64	n	279	24703.8	-0.0136412	0.0219238	-0.622211	0.534375	0.914677	1
741.752	0.57	m/z	258	46469.6	-0.00591154	0.0528053	-0.11195	0.910962	0.986603	1
427.042	5.27	m/z	279	22964.6	-0.0212294	0.024784	-0.856576	0.392506	0.876377	1
491.263	14.45	m/z	180	240256	-0.274806	0.176108	-1.56044	0.120682	0.753203	1
337.115	9.56	m/z	279	28240.9	0.0289039	0.0350467	0.824725	0.41032	0.880026	1
757.489	16.88	n	261	57135.9	0.0685206	0.093081	0.73614	0.462389	0.90062	1
318.097	7.37	m/z	279	20084.2	0.0385337	0.0239189	1.61102	0.108448	0.744298	1
278.133	4.5	m/z	272	332.553	-0.021363	0.0288334	-0.740913	0.459468	0.899477	1
425.362	15.95	m/z	276	14218.2	0.116628	0.0372298	3.13264	0.00194319	0.227786	1
640.564	19.19	m/z	279	24411.8	0.0046272	0.0357218	0.129534	0.89704	0.984345	1
544.318	15.84	m/z	203	5380.81	-0.053309	0.0521515	-1.0222	0.3081	0.840199	1
271.107	11.28	m/z	279	19927.5	0.0299779	0.0194423	1.54189	0.124375	0.758356	1
330.17	6.81	m/z	64	83.4326	0.00489687	0.15379	0.0318412	0.97474	0.996301	1
243.195	5.05	n	279	20060.7	0.0309187	0.0191549	1.61414	0.107768	0.744298	1
604.056	4.83	n	273	102975	-0.00678922	0.0722707	-0.0939415	0.925233	0.990668	1
392.034	1.08	m/z	279	16993.2	-0.00489793	0.016012	-0.30589	0.759945	0.961682	1
235.016	7.37	n	279	17021.4	0.0110197	0.0120057	0.917871	0.359578	0.865404	1
465.309	11.78	n	164	341409	-0.307498	0.133237	-2.3079	0.0224704	0.501497	1
205.093	4.45	m/z	181	3498.29	0.00127659	0.091041	0.0140221	0.98883	0.996301	1
671.476	16.56	m/z	265	14877.4	-0.0906542	0.0877338	-1.03329	0.302532	0.836678	1
459.779	15.97	m/z	26	3163.72	-1.0009	1.77291	-0.564555	0.58617	0.928752	1
346.197	6.99	m/z	279	34282.6	0.00596466	0.0248558	0.239971	0.810551	0.972281	1
427.197	7.07	n	279	65872.1	0.019577	0.045594	0.429377	0.668022	0.946536	1
655.455	16.9	m/z	279	212738	0.00793852	0.0478096	0.166045	0.868257	0.978942	1
554.345	13.2	m/z	279	20189.2	0.00452178	0.0200247	0.22581	0.821535	0.974349	1
581.456	14.9	m/z	274	35869.4	0.00852572	0.0496447	0.171735	0.863789	0.978148	1
310.116	6.41	n	279	17816.6	0.0344877	0.0246179	1.40092	0.162488	0.781694	1
612.372	15.64	n	279	22659.4	0.0639959	0.026026	2.45893	0.0146192	0.428848	1
333.144	5.87	m/z	279	30631.3	-0.00730299	0.0261257	-0.279533	0.780069	0.963181	1
256.115	5.92	m/z	60	235.948	-0.219761	0.326259	-0.67358	0.504655	0.910333	1
280.643	16.08	m/z	185	700.349	-0.0263403	0.0469572	-0.560943	0.575631	0.926737	1
451.2	11.47	m/z	51	295.374	0.0341498	0.0798385	0.427735	0.671801	0.947167	1
366.201	4.68	n	279	14958.6	0.000596121	0.0164632	0.0362093	0.971145	0.996301	1
329.111	9.75	m/z	279	17151.2	0.0213331	0.0237041	0.899974	0.369007	0.868827	1
509.296	5.29	m/z	279	21325.7	0.0323987	0.021821	1.48474	0.138881	0.766978	1
281.137	7.35	n	279	30475.3	0.0442126	0.0259225	1.70557	0.0893398	0.712868	1
511.164	10.29	m/z	158	1208.06	0.00502252	0.0431917	0.116284	0.907601	0.985149	1
262.601	10.38	m/z	279	43054.7	0.122416	0.0438829	2.78961	0.00568695	0.292662	1
373.273	12.94	m/z	279	45728.2	-0.0467632	0.0383448	-1.21955	0.223795	0.813209	1
445.139	4.5	m/z	279	41941.6	0.00465271	0.049411	0.0941635	0.925055	0.990631	1
496.164	9.88	m/z	83	1643.11	0.315887	0.143066	2.20798	0.0308356	0.551879	1
867.591	16.95	m/z	276	31315.7	0.0282197	0.0378113	0.74633	0.456184	0.89824	1
383.126	9.25	n	274	10328.7	0.0132547	0.0565901	0.234224	0.815008	0.973347	1
563.34	12.99	m/z	160	64292	-0.0274385	0.0557469	-0.492197	0.623374	0.935983	1
542.207	7.37	m/z	279	39640.8	0.0893168	0.0448376	1.99201	0.0474668	0.612901	1
390.142	9.45	n	279	18663.4	-0.0243846	0.020291	-1.20175	0.230608	0.813209	1
397.198	13.6	m/z	279	19239.6	0.0614624	0.0232329	2.64549	0.00867858	0.336186	1
583.061	16.54	m/z	25	527863	-0.212715	1.01066	-0.210472	0.838561	0.975115	1
534.707	0.59	m/z	249	20012.2	0.058243	0.0474284	1.22802	0.220758	0.813209	1
266.138	4.83	n	279	17673.1	-0.00791058	0.01764	-0.448445	0.654224	0.942528	1
398.076	3.19	m/z	18	4916.48	-2.4811	1.81768	-1.36498	0.265613	0.821643	1
517.663	0.59	n	255	24562.3	0.039819	0.0457465	0.870427	0.384987	0.876377	1
522.29	6.08	m/z	279	18004.3	0.018988	0.0156075	1.2166	0.224913	0.813209	1
478.425	17.66	m/z	36	1383.21	0.0744663	0.145801	0.51074	0.61574	0.935687	1
460.208	8.68	m/z	278	41031.3	-0.0704687	0.0499048	-1.41206	0.15919	0.781694	1
353.111	6.05	n	279	16358.8	0.01289	0.0127622	1.01002	0.313472	0.845352	1
276.031	8.99	m/z	25	1741.24	-0.110742	0.341976	-0.323831	0.75437	0.960131	1
326.087	2.81	m/z	83	983.309	-0.0964652	0.0573486	-1.68208	0.0977507	0.732049	1
370.243	3.94	m/z	136	870284	0.00538086	0.219845	0.0244757	0.980517	0.996301	1
421.242	6.39	m/z	279	19298.3	0.052532	0.0208798	2.51593	0.0125045	0.412887	1
397.323	15.86	n	279	21996.2	0.0555237	0.0259726	2.13778	0.0335129	0.555427	1
248.095	4.2	m/z	277	3005.62	4.47e-05	0.03681	0.00121395	0.999032	0.999399	1
671.422	18.85	m/z	274	29427.1	-0.0422392	0.0350897	-1.20375	0.229857	0.813209	1
787.673	12.91	m/z	275	19479	0.0913504	0.0320708	2.8484	0.00476877	0.292662	1
442.796	0.57	m/z	277	65383.6	-0.00663209	0.0530947	-0.124911	0.900696	0.984373	1
1588.94	11.33	n	165	85411.5	-0.0297131	0.0750902	-0.395699	0.69293	0.951818	1
228.098	1.44	m/z	279	22909.9	-0.00697272	0.0197896	-0.352343	0.724881	0.959045	1
549.267	9.16	m/z	265	63892.8	0.0298106	0.0642992	0.463623	0.643347	0.940546	1
251.068	11.73	m/z	279	59715.2	-0.0808921	0.0515833	-1.56818	0.118114	0.752017	1
443.185	8.24	m/z	279	65985.4	0.0143988	0.0451001	0.319264	0.749795	0.959045	1
667.207	10.33	m/z	279	18992.2	0.0058445	0.0245491	0.238074	0.81202	0.972281	1
452.181	11.59	m/z	279	16900.2	-0.000186164	0.0172597	-0.010786	0.991403	0.997408	1
427.218	10.7	m/z	207	46984.2	-0.043599	0.122863	-0.354858	0.723109	0.959045	1
643.412	17.51	m/z	259	52657.7	0.010992	0.0593168	0.18531	0.85315	0.977453	1
653.237	11.75	m/z	41	30723.6	0.106612	0.273929	0.389196	0.700873	0.953711	1
582.386	12.62	m/z	270	29429.4	-0.0158875	0.0417608	-0.380441	0.703956	0.955209	1
368.127	4.7	m/z	211	295632	-0.479205	0.152001	-3.15265	0.0018942	0.227786	1
496.94	8.58	m/z	279	32517.7	0.00586726	0.0432917	0.135528	0.892304	0.983219	1
281.981	16.17	m/z	189	57715.5	-0.0192102	0.0856903	-0.224182	0.822896	0.974349	1
427.284	14.32	m/z	279	43457.8	0.0256482	0.0349287	0.734303	0.463458	0.901293	1
385.31	15.51	m/z	279	17523.4	0.0187262	0.0230453	0.812582	0.417237	0.880026	1
327.079	5.25	m/z	59	752.433	0.100684	0.0844861	1.19172	0.240571	0.813209	1
166.078	11.51	m/z	74	17411.9	-0.119445	0.0916138	-1.30379	0.198161	0.807588	1
462.267	11	m/z	275	52239.7	0.0466665	0.065565	0.711759	0.477294	0.902914	1
665.777	0.57	m/z	261	35739.7	-0.00971529	0.0495215	-0.196183	0.844639	0.976197	1
484.236	12.09	m/z	277	81133.5	-0.0863531	0.0568663	-1.51853	0.130165	0.763109	1
263.075	3.35	m/z	264	4753.68	0.0605606	0.0502054	1.20626	0.228936	0.813209	1
947.76	0.55	m/z	264	27681.2	-0.0238151	0.0528639	-0.450499	0.652769	0.942243	1
364.15	5.13	m/z	279	17637.4	-0.0155626	0.0165975	-0.937645	0.349339	0.858066	1
541.446	16.66	m/z	267	21787.9	0.0940727	0.0536213	1.75439	0.0806558	0.698221	1
266.609	15.29	m/z	175	1230.13	-0.0254365	0.0415052	-0.612851	0.540928	0.916784	1
738.852	6.46	m/z	279	15147.3	-0.00688881	0.0183406	-0.375605	0.707532	0.955781	1
532.244	6.39	m/z	279	17169.1	0.0238515	0.0169961	1.40335	0.161764	0.781694	1
390.248	8.85	m/z	252	174397	0.00683415	0.123331	0.0554131	0.955859	0.994094	1
424.209	12.79	m/z	27	1583.97	0.0151983	0.460035	0.0330373	0.974295	0.996301	1
905.779	0.55	m/z	259	31647.5	-0.021883	0.055029	-0.397663	0.691251	0.950986	1
418.137	13.01	m/z	279	18426.3	0.0157576	0.023599	0.667725	0.50493	0.910345	1
682.428	14.52	m/z	275	78410.7	0.0932377	0.0605835	1.539	0.125101	0.76159	1
273.101	6.51	m/z	167	9251.87	0.0508194	0.158299	0.321035	0.748666	0.959045	1
554.345	13.01	m/z	279	17526.8	0.00271905	0.0201555	0.134904	0.892797	0.983219	1
378.238	5.44	n	279	23081.5	0.0160476	0.0354488	0.452697	0.651162	0.942243	1
442.196	2.66	n	279	16493.9	-0.00668148	0.0176339	-0.3789	0.705086	0.955209	1
817.726	0.57	m/z	224	52092	-0.0199095	0.0598273	-0.332783	0.739654	0.959045	1
572.187	13.56	m/z	255	97113.4	0.0176691	0.0743172	0.237752	0.812291	0.972281	1
299.139	8.6	m/z	279	32765.4	0.0767155	0.0491705	1.56019	0.11999	0.752017	1
226.613	5.01	m/z	279	11950.4	0.00177911	0.0107767	0.165088	0.869009	0.979399	1
826.575	19.37	m/z	275	39183.6	-0.177052	0.111627	-1.5861	0.114012	0.745202	1
400.117	5.01	m/z	279	120660	0.0050414	0.0516303	0.0976443	0.922294	0.989396	1
515.978	11.28	m/z	164	64790.2	0.0367463	0.0634454	0.57918	0.563405	0.925381	1
370.083	0.77	m/z	36	72564.8	0.048191	0.306564	0.157197	0.876839	0.97954	1
581.454	18.42	m/z	195	22244.3	0.0129389	0.09112	0.141998	0.887249	0.982328	1
680.33	5.97	m/z	279	24949.4	0.0157756	0.025237	0.6251	0.53248	0.914531	1
127.063	4.33	n	279	32728.5	0.0184569	0.0283014	0.652154	0.514906	0.913135	1
161.137	6.51	m/z	279	176973	-0.0473175	0.0434329	-1.08944	0.277018	0.825288	1
588.365	14.79	m/z	278	22945.2	0.0800428	0.0373287	2.14427	0.0329877	0.555427	1
464.204	7.35	n	247	91467.9	-0.072679	0.0890456	-0.8162	0.415276	0.880026	1
744.444	16.32	m/z	268	30312.7	0.0586544	0.043485	1.34884	0.178669	0.792577	1
601.319	5.59	m/z	279	15458.5	0.0144212	0.0166437	0.866465	0.387073	0.876377	1
696.216	18.85	n	73	157099	-0.275894	0.38174	-0.722727	0.473149	0.902914	1
513.276	12.33	n	266	101959	0.0961381	0.0869167	1.10609	0.269817	0.823276	1
274.038	8.99	m/z	15	1571.87	NA	NA	NA	NA	NA	NA
666.47	16.66	m/z	266	33452.7	0.00422021	0.0533843	0.0790534	0.937057	0.991384	1
403.255	5.03	m/z	279	12745.3	0.0174649	0.014869	1.17459	0.241287	0.813656	1
792.538	16.81	m/z	253	56453.8	0.0926247	0.144678	0.640211	0.522687	0.914434	1
277.005	4.13	m/z	272	14695.4	-0.0612395	0.125702	-0.487179	0.626575	0.937294	1
961.578	17.69	m/z	231	46495.3	0.0398078	0.0570128	0.698226	0.485835	0.903318	1
717.543	18.93	m/z	276	43412.7	-0.00723484	0.0416355	-0.173766	0.862192	0.978043	1
300.074	9.13	n	279	12295.5	0.0247554	0.0222395	1.11313	0.266732	0.821643	1
516.198	11.13	m/z	279	15899.9	-0.00359302	0.0172842	-0.207879	0.835494	0.975115	1
404.122	8.4	n	279	17039.2	-0.0337745	0.0215323	-1.56855	0.118027	0.752017	1
377.134	9.45	m/z	279	19801.1	-0.0179032	0.0199494	-0.89743	0.37036	0.869443	1
1336.76	6.05	n	279	30005.4	0.0233586	0.0465571	0.501719	0.616311	0.935983	1
246.028	2.11	m/z	279	12014.3	0.00675682	0.0102591	0.658616	0.510753	0.911453	1
351.132	7.3	m/z	162	182136	0.294078	0.155689	1.88888	0.0610369	0.664055	1
404.211	10.93	n	274	46351.1	0.0302288	0.0609248	0.496166	0.620226	0.935983	1
691.424	16.06	m/z	272	34816	0.0444443	0.0591696	0.751134	0.453305	0.897991	1
295.105	7.83	n	279	13054.1	0.00231405	0.0182846	0.126558	0.899393	0.984373	1
765.416	10.7	m/z	137	299719	0.197255	0.133593	1.47654	0.142582	0.768228	1
339.029	4.91	m/z	123	855.041	0.0297036	0.082674	0.359286	0.720154	0.959045	1
725.138	12.16	m/z	275	17589	0.0346901	0.0365254	0.949752	0.343178	0.853514	1
651.44	16.79	m/z	279	23707.3	-0.0471069	0.0357618	-1.31724	0.188973	0.798949	1
365.108	2.46	n	279	29719.9	0.0119757	0.021848	0.548138	0.58409	0.928752	1
243.153	6.92	m/z	279	17542.4	0.0133512	0.0233202	0.572515	0.567492	0.925381	1
383.708	6.56	m/z	279	17469.5	0.0336594	0.0217463	1.54782	0.12294	0.758012	1
599.347	12.14	m/z	232	86460.3	0.0126704	0.0966814	0.131053	0.895863	0.983601	1
366.202	6.21	m/z	279	44539.9	0.0331511	0.0436092	0.760186	0.447865	0.897543	1
682.574	17.94	m/z	229	10134.7	0.00368705	0.0524399	0.07031	0.944017	0.991962	1
318.097	9.23	m/z	279	15293.1	0.0233083	0.0213751	1.09044	0.276576	0.825288	1
240.24	15.77	m/z	180	558.524	0.0328377	0.0309259	1.06182	0.28996	0.829447	1
462.202	10.68	m/z	246	66071.7	-0.0125961	0.106738	-0.11801	0.906169	0.985149	1
285.016	4.33	n	279	13644.7	0.0163484	0.0137634	1.18782	0.23604	0.813209	1
319.165	6.08	m/z	180	2348.07	0.0765546	0.0742219	1.03143	0.303967	0.837162	1
307.085	10.83	m/z	31	6061.31	0.716257	0.420974	1.70143	0.108211	0.744298	1
313.252	16.13	m/z	156	975.931	-0.0369952	0.0380118	-0.973254	0.332221	0.853063	1
299.228	10.98	m/z	279	28175.5	-0.0227799	0.0423789	-0.537529	0.591384	0.931263	1
651.427	15.14	m/z	262	53724.4	0.0473664	0.062348	0.75971	0.448196	0.897589	1
1035.6	5.03	n	279	18126.5	0.0193565	0.0271165	0.713828	0.476005	0.902914	1
503.242	10.11	m/z	178	189926	0.0217568	0.0671069	0.324211	0.746221	0.959045	1
358.126	4.91	m/z	279	17828.4	0.0107558	0.02109	0.509994	0.610509	0.9341	1
723.599	18.9	m/z	278	15559.2	0.0148629	0.0315838	0.470586	0.638352	0.938558	1
748.439	16.06	m/z	275	27464.3	0.0923618	0.032851	2.81153	0.00533128	0.292662	1
593.465	16.98	m/z	267	33983.1	0.118085	0.0753651	1.56684	0.118491	0.752017	1
844.567	16.61	m/z	211	54297.6	-0.0136535	0.0679572	-0.200913	0.84099	0.975127	1
358.114	7.98	n	279	12405	0.0273628	0.0192878	1.41866	0.157253	0.781169	1
312.096	4.7	n	279	44918.1	0.0464693	0.0367969	1.26286	0.207825	0.81124	1
493.208	12.26	m/z	278	20029.6	0.0124649	0.0414914	0.300421	0.764108	0.961682	1
377.134	8.11	m/z	279	13386.1	0.0145907	0.014865	0.981547	0.327279	0.849673	1
415.164	10.13	m/z	240	957299	0.125908	0.0931689	1.3514	0.178008	0.792437	1
251.102	6.46	m/z	279	133154	0.0479023	0.0399256	1.19979	0.231366	0.813209	1
851.529	17	n	274	25720.1	0.266483	0.0685309	3.8885	0.000130215	0.0695875	0.902909
430.172	3.66	m/z	279	11837.1	-0.00604813	0.0151783	-0.398473	0.690625	0.950886	1
245.178	10.95	n	279	15264.6	-0.0123497	0.0228451	-0.540586	0.589278	0.930129	1
282.065	5.44	m/z	253	13393.5	-0.0307672	0.052374	-0.587453	0.557494	0.92218	1
399.362	13.53	m/z	260	10095.9	0.0527169	0.0397405	1.32653	0.18598	0.798069	1
616.153	12.64	m/z	208	42260.6	-0.0308367	0.091743	-0.33612	0.73717	0.959045	1
434.283	16.04	m/z	258	10139	0.0456316	0.102625	0.444644	0.656997	0.943354	1
357.119	1.51	n	279	17780.2	0.0515433	0.0247884	2.07933	0.0386147	0.575246	1
397.294	13.01	n	279	22644.3	0.0261294	0.0381585	0.684759	0.494135	0.904667	1
799.632	17.66	m/z	264	25289.2	0.0296245	0.0443086	0.668594	0.504411	0.910333	1
247.144	9.7	m/z	276	44376.3	-0.12094	0.0739017	-1.6365	0.103018	0.736417	1
298.114	3.74	n	279	15552.9	0.0030801	0.0183692	0.167677	0.866974	0.978697	1
244.052	3.39	n	279	19005.7	-0.00770767	0.02173	-0.354702	0.723114	0.959045	1
349.152	10.61	n	279	23413.5	0.0480415	0.0494333	0.971844	0.332075	0.853063	1
328.142	6.94	n	279	141295	0.0368705	0.0550252	0.670065	0.50344	0.909787	1
388.305	11.28	m/z	277	43709.8	-0.00839681	0.0488689	-0.171823	0.863718	0.978148	1
209.128	7.47	m/z	272	5691.46	0.00750635	0.0391481	0.191742	0.848106	0.976593	1
434.195	8.85	m/z	279	19490	0.00109942	0.0275586	0.0398938	0.96821	0.995783	1
311.077	8.63	n	279	16927.3	-0.0019056	0.0253726	-0.0751047	0.940192	0.991384	1
573.412	17.66	m/z	59	1.13293e+06	-0.0131016	0.422698	-0.0309952	0.975431	0.996301	1
294.133	5.36	m/z	279	17986.4	-0.00640954	0.0295874	-0.216631	0.828674	0.975115	1
550.314	11.87	m/z	279	30509.2	-0.0169661	0.0314224	-0.539936	0.589726	0.930411	1
316.248	11	m/z	279	5776.5	-0.167284	0.100668	-1.66174	0.0978292	0.732049	1
124.051	4.91	m/z	207	1521.58	0.148059	0.110813	1.33612	0.183216	0.795502	1
631.283	5.27	m/z	239	22001.3	-0.0323064	0.0313759	-1.02965	0.304363	0.837446	1
675.197	8.75	m/z	276	14817.8	0.00257129	0.0316206	0.0813167	0.935256	0.991384	1
269.128	16.66	m/z	278	29128.5	0.0765843	0.0455084	1.68286	0.0936659	0.722647	1
443.257	5.9	m/z	279	16171.4	0.0514822	0.0279331	1.84306	0.0665143	0.676413	1
481.336	15.51	m/z	274	30290.9	-0.000367045	0.0525251	-0.006988	0.99443	0.998028	1
561.272	15.27	n	278	10059.6	-0.0600177	0.0385805	-1.55565	0.121072	0.753603	1
1347.78	6.79	n	275	28196.7	-0.0341135	0.0820807	-0.415609	0.678061	0.948983	1
292.227	11.08	m/z	272	66373.9	0.163118	0.0818541	1.99279	0.0474127	0.612901	1
269.151	15.2	m/z	41	3051.42	0.0725263	0.198757	0.364899	0.718836	0.959045	1
707.758	0.57	m/z	231	41076.2	0.0126546	0.0522808	0.24205	0.808988	0.972281	1
291.111	10.13	m/z	279	55450.4	0.0483034	0.0319746	1.51068	0.132142	0.763109	1
283.131	10.29	n	279	20897.3	0.00263628	0.0312654	0.0843193	0.932871	0.991384	1
627.356	9.53	m/z	135	60222.9	0.187418	0.112085	1.6721	0.0972721	0.732049	1
317.153	3.22	m/z	279	11291.4	0.00185519	0.0125017	0.148396	0.882151	0.981403	1
938.529	10.01	n	235	332663	-0.128527	0.109277	-1.17616	0.24089	0.813209	1
315.08	2.61	n	279	18053.3	-0.0297212	0.020203	-1.47113	0.142525	0.768228	1
378.133	3.49	m/z	279	23785.4	0.0246864	0.0336454	0.733723	0.463811	0.901293	1
380.112	2.49	m/z	279	41040	0.144234	0.0649664	2.22013	0.0273144	0.533515	1
392.732	17.71	m/z	18	1101.94	-2.08074	1.43128	-1.45376	0.283211	0.826926	1
473.254	15.49	m/z	269	20322	-0.0890562	0.0418494	-2.12802	0.0343637	0.555427	1
743.526	17.86	m/z	239	9907.64	-0.0261653	0.0432997	-0.604284	0.546307	0.918732	1
518.224	10.36	m/z	265	33678.1	0.0210532	0.0609368	0.345492	0.730034	0.959045	1
323.161	12.28	m/z	277	12265.3	0.0224977	0.047884	0.469838	0.638887	0.938569	1
373.158	8.73	m/z	83	256.496	-0.0438668	0.225636	-0.194414	0.846498	0.976316	1
368.065	5.29	m/z	135	23599.8	-0.104083	0.0858049	-1.21302	0.227697	0.813209	1
496.165	11.75	n	123	208387	0.288566	0.257531	1.12051	0.26518	0.821643	1
657.506	18.3	m/z	276	29500	0.05701	0.044863	1.27076	0.20502	0.809958	1
648.186	10.77	n	279	15222.3	0.0356995	0.0259274	1.3769	0.169785	0.788084	1
413.188	4.45	n	279	12588.6	0.0039497	0.0211591	0.186666	0.852075	0.977453	1
528.272	6.08	m/z	279	20933.4	0.0512821	0.0294506	1.74129	0.0828722	0.698221	1
446.376	15.73	n	279	23889.8	-0.0307655	0.0416367	-0.738905	0.460663	0.899786	1
1294.93	18.04	n	28	1.80192e+06	-1.44073	1.76396	-0.816761	0.435151	0.888141	1
619.491	15.62	m/z	272	24117.2	0.0640464	0.048671	1.3159	0.189456	0.798949	1
290.102	5.13	m/z	279	12032.3	0.0227817	0.0204084	1.11629	0.265379	0.821643	1
605.907	17.07	m/z	266	21700.1	0.017998	0.0457388	0.393494	0.694308	0.952579	1
497.324	15.1	m/z	279	19867.2	0.0411366	0.0382143	1.07647	0.282763	0.826926	1
399.125	13.6	m/z	239	17114.8	-0.0796747	0.0785669	-1.0141	0.311702	0.844935	1
302	3.51	m/z	74	56455.2	0.266516	0.195425	1.36377	0.178628	0.792577	1
340.248	11.59	m/z	203	4443.57	-0.0444222	0.0590249	-0.752601	0.452701	0.897991	1
447.219	14.94	m/z	82	12492.1	-0.000566027	0.152355	-0.00371517	0.997048	0.998727	1
658.442	16.64	m/z	271	18862.4	0.106287	0.0460158	2.30979	0.0217495	0.497324	1
532.236	12.28	m/z	265	65925.8	-0.0438213	0.0677762	-0.646559	0.518551	0.914434	1
552.237	13.18	n	272	30066.7	-0.0527958	0.0587367	-0.898856	0.369627	0.869443	1
615.003	10.29	m/z	279	17208.4	0.0427426	0.0332664	1.28486	0.200041	0.807588	1
209.128	7.07	m/z	278	23472.3	-0.0549715	0.0541337	-1.01548	0.310872	0.844004	1
399.166	4.96	n	279	28927.9	0.0233054	0.0211022	1.1044	0.270488	0.823276	1
259.075	5.67	m/z	257	2622.73	-0.0607649	0.0663939	-0.915218	0.361049	0.86554	1
368.156	3.56	m/z	279	12789.6	-0.00718236	0.0160552	-0.447355	0.655009	0.943071	1
165.551	3.37	m/z	270	7192.08	0.168654	0.0502596	3.35566	0.000920836	0.195459	1
273.092	10.7	m/z	246	7596.77	-0.0991147	0.0561041	-1.76662	0.0786975	0.696548	1
636.734	17.04	m/z	178	103713	-0.25958	0.163868	-1.58408	0.11524	0.749596	1
543.248	8.06	m/z	279	11134.6	-0.00915962	0.0165824	-0.552369	0.581193	0.928316	1
278.628	15.43	m/z	272	4583.77	-0.0540905	0.0429028	-1.26077	0.208606	0.812628	1
260.149	4.1	m/z	279	24515.8	-0.00396686	0.0398826	-0.0994633	0.920851	0.989396	1
399.202	6.44	n	279	20263.1	0.00103779	0.0245554	0.0422631	0.966323	0.99577	1
602.825	5.64	m/z	278	37608.6	-0.0380429	0.0354847	-1.07209	0.284725	0.826926	1
304.178	8.6	n	269	118898	-0.181656	0.119225	-1.52365	0.128925	0.763109	1
466.197	10.46	m/z	279	14697.8	0.0115511	0.0164463	0.702353	0.483118	0.903318	1
332.243	9.78	m/z	279	18471.3	-0.000316191	0.0398077	-0.00794296	0.993669	0.998012	1
375.261	8.27	m/z	85	407225	-0.145097	0.341187	-0.425273	0.672042	0.947167	1
396.169	4.55	m/z	279	12999.3	-0.0179135	0.0183917	-0.974001	0.331005	0.852597	1
332.562	1.38	m/z	279	45605.7	-0.0824376	0.0378064	-2.18052	0.0301592	0.551879	1
259.071	4.43	m/z	279	14499	0.0538473	0.0337999	1.59312	0.112408	0.745202	1
679.386	13.94	m/z	241	35173.6	-0.0219684	0.0809276	-0.271458	0.786303	0.965339	1
304.212	7.57	m/z	279	8419.3	0.0112693	0.0342103	0.329412	0.742123	0.959045	1
252.054	6.66	m/z	279	12158.7	-0.00039114	0.0169035	-0.0231396	0.981558	0.996301	1
402.285	11.18	m/z	277	58566.7	0.00377001	0.0626099	0.0602143	0.952034	0.992264	1
931.469	7.5	n	279	12717.9	0.0334391	0.0231657	1.44347	0.150149	0.774652	1
669.357	7.98	m/z	279	14704.6	0.0437499	0.029378	1.4892	0.137704	0.766978	1
486.317	12.47	m/z	279	24021.1	0.0755456	0.0379214	1.99216	0.0474496	0.612901	1
563.494	15.14	m/z	265	40763.1	0.0856821	0.0568198	1.50796	0.132908	0.763109	1
627.245	13.68	m/z	279	13046.1	0.0166441	0.0188506	0.882949	0.378119	0.87164	1
307.106	6.05	m/z	220	102407	0.0459036	0.167857	0.27347	0.784786	0.965339	1
748.901	10.36	m/z	277	15567.4	-0.015107	0.0316732	-0.476964	0.633811	0.937517	1
426.756	18.42	m/z	24	4129.2	-0.23653	0.280637	-0.842833	0.431631	0.887336	1
296.121	8.11	m/z	15	69.6863	0.668548	NA	NA	NA	NA	NA
237.022	1.87	n	279	27550.7	0.00295852	0.0604823	0.0489155	0.961026	0.995395	1
1293.8	7.1	n	278	14914.6	0.0996158	0.0454517	2.19169	0.0293363	0.548296	1
384.303	15.08	n	276	35859.9	0.0705526	0.0526234	1.34071	0.181257	0.794459	1
322.162	10.75	m/z	243	9848.39	-0.0258479	0.0750419	-0.344446	0.730848	0.959045	1
221.092	6.05	m/z	279	10593.6	0.0073488	0.0147649	0.497722	0.619121	0.935983	1
432.254	5.18	m/z	279	15348.6	0.0190222	0.0261847	0.726464	0.46824	0.902177	1
223.1	8.55	n	279	22309.4	0.0529095	0.0471134	1.12302	0.262513	0.821643	1
713.386	12.12	m/z	276	15725.7	0.0548162	0.0405412	1.35211	0.177586	0.792437	1
442.205	7.35	n	171	64112.1	-0.179999	0.134157	-1.34171	0.181803	0.795345	1
360.155	6.05	m/z	279	12832.3	-0.0120078	0.0186544	-0.643696	0.520367	0.914434	1
341.111	7.18	m/z	279	12078.9	0.0336032	0.0283779	1.18414	0.237493	0.813209	1
426.164	8.03	n	279	29635.1	-0.0287543	0.0321468	-0.894471	0.371937	0.869443	1
482.267	5.52	m/z	279	22450.2	-0.000692608	0.041101	-0.0168514	0.986569	0.996301	1
794.93	12.62	m/z	261	17619.2	-0.0421541	0.0427351	-0.986406	0.324966	0.849673	1
340.129	11.26	m/z	279	11419.6	0.0117875	0.0192027	0.613849	0.539878	0.91626	1
607.309	12.96	m/z	108	39481	-0.241157	0.141975	-1.6986	0.092889	0.722647	1
299.103	5.8	m/z	279	13106.1	0.013931	0.017619	0.790684	0.429884	0.886721	1
248.1	3.44	m/z	279	2375.09	-0.0334946	0.0313284	-1.06914	0.286044	0.826926	1
143.209	3.37	n	265	5685.37	-0.0640678	0.0565771	-1.1324	0.258626	0.820648	1
277.053	11.8	m/z	17	8415.34	1.52739	0.813851	1.87675	0.31167	0.844935	1
329.149	5.25	m/z	279	23438.8	0.00995058	0.05716	0.174083	0.861942	0.978043	1
365.32	15.02	m/z	279	19319.9	0.0489292	0.0287424	1.70234	0.0899454	0.716052	1
397.346	16.06	m/z	274	19401.6	-0.00392731	0.0411026	-0.095549	0.923957	0.989913	1
620.162	11.56	m/z	279	15168.9	0.0232705	0.0239711	0.97077	0.332609	0.853063	1
214.035	3.74	m/z	15	1948.3	0.421004	NA	NA	NA	NA	NA
693.43	16.28	m/z	273	22630.1	-0.0665334	0.0434856	-1.53001	0.127315	0.763037	1
457.286	16.66	m/z	274	25824.7	-0.0516153	0.0555068	-0.929892	0.35335	0.861118	1
660.813	8.06	m/z	279	12784.5	0.0163525	0.0230552	0.709278	0.478818	0.903295	1
494.817	0.59	m/z	269	30395.7	0.0619931	0.0666073	0.930726	0.352938	0.861118	1
354.079	3.97	m/z	279	11621.9	0.0366631	0.0189232	1.93747	0.0538231	0.636402	1
603.483	16.98	n	273	30332.2	0.0299983	0.0507672	0.590901	0.555136	0.921493	1
688.893	9.78	m/z	266	27111.3	0.0594552	0.0633122	0.939081	0.348653	0.857324	1
305	6.1	m/z	169	2078.21	-0.114414	0.0658361	-1.73787	0.0844021	0.700199	1
278.628	15.27	m/z	212	1534.53	-0.153488	0.0593375	-2.5867	0.0104708	0.374251	1
416.316	8.8	m/z	137	6581.64	-0.0849172	0.0856937	-0.990939	0.323833	0.849673	1
184.628	4.08	m/z	279	17074.6	0.00866043	0.0304863	0.284076	0.776589	0.963132	1
345.144	6.31	m/z	279	24863.3	0.0712818	0.0513672	1.38769	0.166476	0.785531	1
511.275	6.03	m/z	279	13314.1	0.0150472	0.0275741	0.545703	0.585761	0.928752	1
554.246	12.74	m/z	264	55970	0.0118528	0.0679404	0.174459	0.861656	0.978043	1
104.062	3.37	m/z	279	2955.38	-0.0216539	0.0209623	-1.03299	0.302614	0.836678	1
260.113	2.91	m/z	279	20264.2	0.000192255	0.0305476	0.00629362	0.994984	0.99815	1
866.465	5.57	n	279	17801.8	0.0312812	0.0350715	0.891926	0.373297	0.869443	1
666.857	12.05	m/z	279	13992.9	0.0641649	0.0338182	1.89735	0.0589434	0.653648	1
345.168	7.35	n	279	55189.6	0.0546925	0.0306979	1.78164	0.0760317	0.691929	1
629.423	15.18	m/z	208	25728.6	-0.0508318	0.0749999	-0.677758	0.4988	0.906125	1
327.086	3.72	m/z	279	15145.2	-0.0013955	0.0255318	-0.0546574	0.956455	0.994258	1
803.69	16.9	m/z	46	6915.9	-0.239191	0.112582	-2.12459	0.0436869	0.612901	1
617.881	16.86	m/z	250	23896.8	-0.00177974	0.0508715	-0.034985	0.972124	0.996301	1
585.397	15.16	m/z	166	25928.4	0.00201273	0.0688985	0.0292129	0.976736	0.996301	1
770.467	6.26	n	60	145435	-0.481955	0.563381	-0.855468	0.397517	0.876854	1
907.538	4.91	n	279	21982.9	-0.0391409	0.0446198	-0.877211	0.381221	0.874136	1
414.321	12.12	m/z	279	17926.9	0.0348838	0.0421122	0.828354	0.408267	0.880026	1
555.183	9.43	n	279	49615.6	-0.0606357	0.0289139	-2.09711	0.0369965	0.567457	1
783.1	17.91	m/z	265	18351.8	0.0434636	0.0459576	0.945732	0.345252	0.856216	1
221.063	13.48	m/z	18	2926.7	1.5609	1.04652	1.49151	0.232631	0.813209	1
293.195	6.39	n	279	36056.9	0.0168517	0.0571154	0.295047	0.768205	0.961851	1
283.63	13.58	m/z	279	11130	0.0209552	0.018348	1.1421	0.254516	0.819533	1
347.156	3.3	m/z	279	31923.8	0.0340632	0.05082	0.670271	0.503309	0.909787	1
280.607	15.31	m/z	245	2192.74	-0.157083	0.0448901	-3.49929	0.000566451	0.17849	1
373.049	10.16	m/z	180	11903	0.0838658	0.079319	1.05732	0.291978	0.829791	1
466.222	8.19	m/z	269	53707.3	-0.0589427	0.0828168	-0.711724	0.477333	0.902914	1
285.102	2.76	m/z	279	22139.1	-0.0366551	0.0383481	-0.955852	0.340078	0.853466	1
365.134	7.07	m/z	279	10668.5	0.0127738	0.0150335	0.849691	0.396317	0.876377	1
224.107	13.16	m/z	279	13610.5	0.0269464	0.0222939	1.20869	0.227933	0.813209	1
402.688	0.61	m/z	254	31602.2	-0.13882	0.0786146	-1.76583	0.0787935	0.696548	1
211.119	1.35	m/z	279	15724.2	0.0285794	0.0399092	0.716109	0.474598	0.902914	1
972.768	0.55	m/z	222	31022.7	0.0238235	0.0631836	0.377052	0.706545	0.9557	1
287.102	6.39	m/z	279	11279.8	0.00767666	0.0249438	0.307759	0.758524	0.960861	1
858.51	16.52	m/z	270	21031.5	0.0167572	0.0404342	0.414431	0.678929	0.948983	1
933.757	0.55	n	256	19019.9	-0.0113535	0.0402346	-0.282183	0.778063	0.963181	1
681.277	7.65	m/z	265	21197.5	-0.0238511	0.0528105	-0.451635	0.651949	0.942243	1
369.236	4.25	n	105	596666	0.12071	0.228595	0.528052	0.598907	0.93224	1
632.302	8.01	m/z	276	11497.3	0.0379616	0.0367762	1.03223	0.302981	0.836678	1
338.099	11.36	m/z	132	8696.57	0.238376	0.095907	2.48549	0.0144561	0.428848	1
337.226	13.6	m/z	279	17683.3	0.0156238	0.0353101	0.442474	0.658532	0.943354	1
307.106	4.38	m/z	279	9034.84	-0.00364781	0.034584	-0.105477	0.916083	0.987888	1
567.131	3.82	n	279	15189.9	0.0111687	0.0270035	0.413601	0.679524	0.948983	1
420.216	6.44	m/z	279	11102.8	0.0372902	0.0201458	1.85102	0.0653554	0.67638	1
347.044	4.93	m/z	278	9410.22	-0.00150024	0.0219014	-0.0684998	0.945443	0.992016	1
463.354	17.26	m/z	258	18579.1	-0.0535653	0.0632731	-0.846573	0.398117	0.877296	1
487.233	15.51	m/z	166	7781.94	-0.094646	0.0708617	-1.33564	0.183849	0.797454	1
262.11	6.87	m/z	81	927.906	-0.266259	0.145326	-1.83216	0.071892	0.690295	1
1632.96	11.41	n	161	87008.9	0.00745721	0.07629	0.0977482	0.922276	0.989396	1
555.324	15.45	m/z	240	11415.9	-0.0361839	0.0437532	-0.827	0.409171	0.880026	1
221.064	2.04	m/z	104	2405.2	0.0435488	0.136209	0.319721	0.749993	0.959045	1
285.156	6.34	m/z	279	14659.2	0.0112592	0.0273218	0.412094	0.680627	0.949209	1
399.271	7.6	m/z	278	15365.7	-0.00232458	0.0473739	-0.0490689	0.960904	0.995395	1
319.634	13.29	n	277	47144.2	0.0722783	0.0762438	0.947989	0.344066	0.853979	1
327.144	4.08	n	279	9346.14	0.0318541	0.016973	1.87675	0.0617266	0.664055	1
541.141	0.77	m/z	17	192849	-0.217605	0.633593	-0.343445	0.764007	0.961682	1
296.807	9.43	n	274	53210.1	-0.0487808	0.060615	-0.804765	0.421742	0.883225	1
430.344	15.04	n	278	17942.6	0.0127852	0.0376292	0.33977	0.734319	0.959045	1
347.16	7.65	m/z	265	2536.4	-0.0380183	0.0455939	-0.833845	0.405218	0.880026	1
227.163	2.91	n	279	11392.3	0.0171556	0.0245939	0.697555	0.486109	0.903318	1
375.187	4.86	m/z	278	32919.9	0.0670484	0.0565193	1.18629	0.236647	0.813209	1
316.016	4.43	m/z	170	9887.93	-0.101201	0.153696	-0.658449	0.511294	0.911453	1
283.108	10.26	m/z	279	9264.44	-0.0124457	0.0174587	-0.712867	0.476598	0.902914	1
380.053	4.15	n	279	17342.7	0.074075	0.0455178	1.62738	0.104925	0.742401	1
325.038	1.42	m/z	279	17875.6	0.00126874	0.0292717	0.0433436	0.965463	0.995615	1
404.145	7.65	m/z	279	9379.79	0.0176516	0.0178302	0.989984	0.323147	0.849673	1
451.235	5.42	m/z	279	9100.37	0.0150548	0.0176368	0.853603	0.394149	0.876377	1
360.168	3.64	m/z	279	25562.1	0.00625862	0.0532213	0.117596	0.906483	0.985149	1
245.145	6.92	n	276	42015.8	0.00550906	0.0669658	0.0822667	0.934502	0.991384	1
234.965	3.56	m/z	25	236.683	NA	NA	NA	NA	NA	NA
499.295	17.24	m/z	279	18866.8	-0.106366	0.0440359	-2.41543	0.0164404	0.445678	1
376.127	6.51	n	279	9641.31	-0.00036873	0.0198433	-0.0185821	0.985189	0.996301	1
312.192	8.6	m/z	274	39091.4	0.0107324	0.0632311	0.169733	0.865361	0.978148	1
264.196	9.93	m/z	279	14702.5	0.0150479	0.0338547	0.444485	0.65708	0.943354	1
562.837	11.03	m/z	268	19818.6	0.00358151	0.0606505	0.0590517	0.952961	0.992642	1
556.142	2.76	m/z	250	30123.6	-0.0820358	0.0680455	-1.2056	0.229271	0.813209	1
605.856	11.56	m/z	274	17068.9	0.0125786	0.048568	0.258989	0.795863	0.967565	1
289.195	4.28	m/z	279	8583.37	0.00954188	0.0119554	0.798124	0.425562	0.884282	1
320.055	3.14	n	279	11568.9	-0.0112944	0.0183805	-0.614474	0.539466	0.91626	1
703.1	17.46	m/z	23	357365	-0.304543	0.458274	-0.664543	0.535759	0.915811	1
953.7	0.57	m/z	192	25455.2	0.0374432	0.0578408	0.64735	0.518311	0.914434	1
303.17	9.41	m/z	279	20157.1	-0.0078653	0.0535576	-0.146857	0.883364	0.981925	1
265.62	15.14	m/z	270	2889.4	-0.0498073	0.0390365	-1.27592	0.203219	0.808909	1
691.439	16.72	m/z	226	41998.1	-0.0370294	0.0956321	-0.387207	0.699012	0.953167	1
708.444	14.88	m/z	213	92047.6	0.108901	0.0709127	1.5357	0.12632	0.763037	1
280.142	5.39	n	279	39824.8	-0.00995042	0.0200155	-0.497137	0.619533	0.935983	1
777.663	12.47	m/z	271	13344.4	0.0815421	0.0406062	2.00812	0.0457511	0.612901	1
415.32	13.75	m/z	279	31678	0.044471	0.0280245	1.58686	0.113819	0.745202	1
661.359	6.64	m/z	276	17745.4	0.03759	0.0499421	0.752672	0.45237	0.897991	1
459.092	1.42	m/z	276	13238.1	0.0840331	0.0338091	2.48552	0.0136015	0.422812	1
331.197	3.79	m/z	279	11048.9	0.0179871	0.0221815	0.810904	0.418198	0.880517	1
294.63	2.99	m/z	279	9464.77	0.0268799	0.0154216	1.743	0.0825725	0.698221	1
537.355	17.16	m/z	279	14107.6	0.0505197	0.031129	1.62291	0.105879	0.744298	1
120.163	3.37	m/z	279	4466.72	-0.0233003	0.0413256	-0.563823	0.573384	0.925476	1
279.318	14.79	m/z	276	15993.7	0.0526773	0.0456368	1.15427	0.249508	0.818084	1
280.122	4.68	n	279	28749.4	0.0113477	0.0411068	0.276053	0.782737	0.964032	1
266.105	12.12	n	279	25004.2	-0.0216095	0.0264077	-0.818301	0.413971	0.880026	1
591.33	7.81	m/z	279	12235.4	0.0181247	0.0262105	0.691505	0.489895	0.904667	1
712.439	15.49	m/z	261	15854.8	0.0780186	0.0417848	1.86716	0.0631411	0.667295	1
668.413	15.57	m/z	278	11608.8	0.0454818	0.0258007	1.76281	0.0791688	0.696548	1
498.252	12.91	m/z	273	47004.6	-0.0746183	0.058319	-1.27948	0.201952	0.807588	1
664.365	6.15	m/z	279	9516.36	0.0278182	0.0226856	1.22625	0.221269	0.813209	1
388.173	6.41	m/z	279	11070.2	0.0156339	0.0227144	0.688283	0.491918	0.904667	1
213.095	8.19	m/z	279	18873.4	-0.00335727	0.0404719	-0.082953	0.933956	0.991384	1
525.255	10.26	m/z	168	143870	0.0105893	0.0670357	0.157964	0.874708	0.979399	1
502.29	15.43	n	265	21011.3	-0.0735098	0.0690416	-1.06472	0.288096	0.827929	1
491.171	11.66	m/z	271	18039.4	0.0320826	0.056529	0.567543	0.570876	0.925381	1
259.015	6.76	m/z	231	1.05467e+06	0.0906341	0.142769	0.634831	0.526253	0.914434	1
332.243	10.01	m/z	278	10558	0.0138588	0.040362	0.343361	0.731619	0.959045	1
469.363	15.1	m/z	227	44991.3	-0.0355414	0.0888695	-0.399928	0.689638	0.950886	1
308.101	8.32	n	279	12719.8	0.0310101	0.0299297	1.0361	0.301165	0.835981	1
536.264	10.77	m/z	195	111079	-0.0951262	0.138565	-0.686509	0.493327	0.904667	1
300.192	6.97	m/z	279	9952.28	0.0282226	0.0192663	1.46487	0.144223	0.769856	1
517.749	5.74	m/z	279	13634.6	0.101046	0.0484447	2.0858	0.0380192	0.573303	1
443.158	14.13	m/z	278	12543.5	-0.00214369	0.0404834	-0.0529522	0.957813	0.994655	1
864.627	16.81	m/z	265	21365.6	0.0681311	0.0419507	1.62408	0.1057	0.744298	1
304.093	3.56	m/z	279	8468.56	-0.00156075	0.0159573	-0.0978082	0.922164	0.989396	1
258.17	5.57	m/z	278	12676.1	-0.0160835	0.0374698	-0.429237	0.668125	0.946536	1
588.212	6.94	m/z	279	14948.3	0.0929278	0.0375498	2.47479	0.014001	0.425321	1
357.105	6.05	m/z	279	9768.28	0.0144895	0.0157211	0.921662	0.357601	0.864489	1
271.996	6.89	m/z	72	3522.69	-0.206998	0.143778	-1.4397	0.15631	0.780324	1
412.711	5.9	m/z	279	18551.3	-0.0147781	0.0363996	-0.405998	0.685094	0.950886	1
277.668	5.29	m/z	275	18261.9	-0.000194475	0.037329	-0.00520977	0.995847	0.998439	1
248.092	5.67	m/z	261	2680.99	-0.0651432	0.0453873	-1.43527	0.152562	0.777516	1
539.407	18.98	m/z	267	16358.7	0.0809344	0.0385079	2.10176	0.0366301	0.567457	1
441.088	5.29	m/z	268	19077	-0.006717	0.0427334	-0.157184	0.875234	0.979399	1
368.127	4.4	m/z	236	161686	-0.348049	0.123457	-2.81919	0.00527512	0.292662	1
724.636	12.16	m/z	273	13719.6	0.0182148	0.0415565	0.438313	0.66155	0.944133	1
262.636	14.88	m/z	252	4111.76	-0.0429518	0.0373407	-1.15027	0.251271	0.818537	1
341.679	3.44	m/z	279	12727.9	0.0525292	0.0252081	2.08382	0.0382007	0.574586	1
235.065	1.85	m/z	88	444.796	0.0539504	0.418332	0.128966	0.89776	0.984373	1
293.036	2.89	m/z	243	589.352	-0.0979517	0.10119	-0.968001	0.334132	0.853466	1
260.149	4.45	m/z	279	20621.7	-0.0213298	0.0461427	-0.462257	0.644302	0.940546	1
622.444	16.3	m/z	269	16609.3	0.078057	0.040448	1.92981	0.0548186	0.638473	1
603.487	17.36	m/z	184	55174.6	-0.0871644	0.0680799	-1.28032	0.202308	0.807588	1
641.442	18.4	m/z	182	97728.5	0.0462529	0.091143	0.507476	0.612537	0.934637	1
634.846	7.78	m/z	278	14587.9	0.0109039	0.0323212	0.337362	0.736131	0.959045	1
236.023	5.44	m/z	185	10697.9	-0.147495	0.0684675	-2.15424	0.0327371	0.555427	1
365.182	4.52	m/z	279	9515	0.000304522	0.0200723	0.0151713	0.987908	0.996301	1
326.146	3.82	m/z	279	13729.7	-0.0217269	0.0250437	-0.867558	0.386475	0.876377	1
283.085	9.53	m/z	279	49666.2	-0.0684694	0.0431544	-1.58661	0.113874	0.745202	1
257.149	3.77	m/z	279	44615.3	0.0133382	0.0433558	0.307646	0.75861	0.960861	1
372.101	10.83	m/z	279	15028.9	0.0319161	0.0323412	0.986856	0.324675	0.849673	1
358.176	8.29	m/z	279	14587.1	-0.0287948	0.0309736	-0.929658	0.353452	0.861118	1
288.217	8.8	m/z	279	110720	-0.0746958	0.051143	-1.46053	0.145411	0.770054	1
656.858	8.27	m/z	274	11584.8	0.0502051	0.0468376	1.0719	0.284829	0.826926	1
539.744	6.92	m/z	279	10717.9	0.0309452	0.0346746	0.892447	0.373018	0.869443	1
233.064	5.15	m/z	213	9136.24	0.0243769	0.0722038	0.337612	0.736036	0.959045	1
871.883	7.86	m/z	193	72845.6	-0.174156	0.0809834	-2.15052	0.0329699	0.555427	1
343.209	5.34	m/z	279	10532.5	0.0357977	0.029439	1.216	0.225142	0.813209	1
423.171	8.37	m/z	127	961819	-0.0775517	0.205991	-0.376481	0.707333	0.9557	1
528.811	10.08	m/z	158	38049.6	0.00351244	0.0455411	0.077127	0.938638	0.991384	1
324.134	8.71	m/z	77	6932.89	0.137407	0.103489	1.32775	0.189747	0.798949	1
462.134	4.96	n	76	392082	0.612771	0.400468	1.53014	0.13182	0.763109	1
341.185	3.82	n	279	24800.6	-0.0335733	0.0382506	-0.877719	0.380946	0.874136	1
372.274	11.8	m/z	276	40535.4	-0.0819043	0.112331	-0.729135	0.466616	0.901888	1
542.207	7.13	m/z	279	21985.3	0.0841055	0.0424538	1.9811	0.0486842	0.616004	1
265.118	4.33	m/z	279	10257.4	0.0261819	0.0230108	1.13781	0.256299	0.820215	1
181.133	10.33	m/z	279	61125.6	-0.00624238	0.0372685	-0.167498	0.867115	0.978697	1
243.608	1.6	m/z	279	10782.7	-0.0157789	0.0227778	-0.692732	0.489126	0.904667	1
234.079	4.13	m/z	30	528.194	0.158028	0.233158	0.677773	0.513292	0.91275	1
312.039	5.92	m/z	279	21931.7	0.0342672	0.0294817	1.16232	0.246223	0.815334	1
737.447	15.16	m/z	152	40698	0.00797131	0.0684446	0.116464	0.907466	0.985149	1
395.145	7.23	m/z	279	7577.91	0.0115666	0.0118208	0.978492	0.328785	0.849718	1
1232.63	10.46	n	173	37822.9	-0.0772487	0.11863	-0.651173	0.515952	0.913458	1
374.109	1.58	m/z	279	19476.7	-0.0574386	0.0410479	-1.39931	0.16297	0.781694	1
781.528	15.55	m/z	29	631259	0.437746	1.2523	0.349554	0.733274	0.959045	1
400.837	8.24	m/z	279	9565.89	-0.0189707	0.0149297	-1.27067	0.205037	0.809958	1
180.121	6.39	m/z	279	17229.6	0.0654033	0.0604056	1.08274	0.279977	0.825288	1
542.253	12.36	m/z	252	44048.1	-0.00160777	0.0787188	-0.0204242	0.983723	0.996301	1
202.074	7.2	n	279	18209.3	-0.0397343	0.0273339	-1.45366	0.147303	0.772898	1
480.201	8.24	m/z	271	26867.9	-0.0444291	0.0705327	-0.629907	0.529355	0.914434	1
932.259	0.55	n	247	18708.4	0.00653017	0.0442623	0.147533	0.882848	0.981823	1
351.162	9.35	m/z	279	18273.2	-0.0114127	0.0765374	-0.149113	0.881586	0.981403	1
366.264	11.92	m/z	263	8060.68	0.054318	0.0450305	1.20625	0.228945	0.813209	1
532.267	11.95	m/z	279	15207.1	0.0153705	0.0278787	0.551332	0.581902	0.928634	1
537.746	5.05	m/z	279	8915.41	0.0401353	0.0244168	1.64375	0.101494	0.733361	1
533.292	17.07	m/z	276	13902.8	0.00101378	0.0525767	0.019282	0.984632	0.996301	1
468.236	10.11	m/z	257	29474.9	0.0984288	0.110835	0.888065	0.375446	0.870974	1
772.892	12.16	m/z	273	10364.9	-0.0443492	0.0355744	-1.24666	0.213727	0.813209	1
290.102	7.2	m/z	279	9586.17	0.0277012	0.0223183	1.24119	0.215708	0.813209	1
598.299	11.08	m/z	153	73075.7	0.155505	0.113262	1.37297	0.172163	0.79023	1
276.101	1.76	m/z	264	22528.2	0.0263108	0.0716157	0.367388	0.71366	0.957154	1
466.197	9.88	m/z	279	7822.88	0.00475137	0.0157693	0.301305	0.763434	0.961682	1
798.425	12.24	m/z	271	10680.4	0.0390767	0.0364448	1.07222	0.284699	0.826926	1
294.156	3.56	m/z	279	9833.06	-0.00109957	0.0179865	-0.0611334	0.951302	0.992264	1
558.775	7.65	m/z	279	8772.28	0.0159204	0.0201446	0.790306	0.430104	0.886721	1
365.732	13.39	m/z	247	32171.6	-0.0616855	0.0679117	-0.908319	0.364717	0.867013	1
225.123	5.52	m/z	279	12415.4	-0.0010187	0.0238895	-0.0426423	0.966021	0.995747	1
399.11	7.02	n	276	28340.4	0.0500792	0.0752786	0.665251	0.506515	0.910348	1
371.192	0.98	m/z	276	16956.2	0.00404352	0.0402044	0.100574	0.919971	0.989396	1
579.924	18.09	m/z	30	1.1884e+06	-0.382256	0.795087	-0.480772	0.643551	0.940546	1
246.1	7.45	n	279	48923.2	0.000489468	0.0348564	0.0140424	0.988807	0.996301	1
268.176	4.08	m/z	279	7743.06	0.0114914	0.0331217	0.346944	0.728927	0.959045	1
452.182	10.8	m/z	279	8528.76	-0.0125736	0.018144	-0.692986	0.488967	0.904667	1
322.106	1.96	m/z	278	12769.9	-0.0124675	0.0355849	-0.35036	0.726367	0.959045	1
411.08	8.19	n	38	144489	-1.04549	0.455999	-2.29273	0.0334466	0.555427	1
436.126	6.89	n	188	46934.4	-0.0968608	0.1681	-0.576208	0.565284	0.925381	1
356.229	17.44	m/z	238	3200.2	-0.0590777	0.0395399	-1.49413	0.136642	0.766978	1
809.241	0.57	m/z	201	23341.7	-0.0183524	0.0522974	-0.350923	0.726073	0.959045	1
428.856	5.36	m/z	279	8239.14	-0.0171582	0.0164679	-1.04192	0.298462	0.832477	1
829.136	17.07	m/z	200	23552.1	-0.181361	0.0943783	-1.92163	0.0563147	0.639072	1
781.391	8.37	m/z	277	9942.93	0.018005	0.0349947	0.514506	0.60736	0.933514	1
532.193	8.9	m/z	279	8796.59	0.00574105	0.0248605	0.230931	0.817559	0.97433	1
426.225	8.06	m/z	279	10698.5	-0.0162354	0.0178841	-0.907809	0.364861	0.867013	1
668.415	14.3	m/z	251	24720.6	-0.0255101	0.0589085	-0.433047	0.665403	0.945796	1
1338.96	18.02	n	15	1.17486e+06	11.9927	NA	NA	NA	NA	NA
354.231	10.49	n	278	156307	0.0706571	0.0640471	1.10321	0.271011	0.823549	1
331.17	4.52	m/z	279	10192.9	-0.0290341	0.0183199	-1.58484	0.114277	0.745202	1
607.366	13.06	m/z	166	29882.3	-0.0329109	0.0770428	-0.427177	0.669902	0.946982	1
378.264	12.79	m/z	274	22425.9	0.0806478	0.056605	1.42475	0.155513	0.780003	1
289.095	9.08	n	277	16533.5	0.0278562	0.0404843	0.688074	0.492054	0.904667	1
256.129	4.63	m/z	279	42585.2	0.0468378	0.0359258	1.30374	0.193532	0.80366	1
475.363	15.38	m/z	157	64404.8	-0.00595322	0.0540981	-0.110045	0.91254	0.986983	1
318.166	5.08	m/z	279	12949.9	-0.0240772	0.0277764	-0.866822	0.386878	0.876377	1
352.099	5.44	n	251	46660.4	0.11962	0.071295	1.67782	0.0948019	0.722647	1
257.19	13.04	m/z	279	10247.6	0.0272602	0.0221293	1.23186	0.219169	0.813209	1
410.123	1.51	m/z	279	17382	-0.0343412	0.040521	-0.847492	0.397538	0.876854	1
705.071	16.04	m/z	27	196514	-0.872322	0.958215	-0.910361	0.38405	0.876377	1
463.448	19.45	m/z	256	11423.8	-0.0369337	0.03796	-0.972964	0.331607	0.853063	1
317.153	3.89	m/z	279	6831.76	0.0226346	0.0137343	1.64803	0.100612	0.732049	1
556.361	13.27	m/z	279	11497	0.0160202	0.029345	0.545925	0.585608	0.928752	1
361.079	11.75	m/z	149	16668.4	0.155765	0.076081	2.04736	0.0427017	0.611333	1
705.454	16.88	m/z	210	40478.3	-0.0899668	0.103507	-0.869186	0.385884	0.876377	1
1047.6	7.47	n	279	8523.14	0.0207803	0.0272863	0.761564	0.447044	0.896674	1
620.391	16.02	m/z	276	10502.6	0.0622128	0.0384434	1.6183	0.106885	0.744298	1
978.708	0.57	m/z	222	15337.4	-0.031659	0.0417699	-0.757938	0.449417	0.897589	1
283.014	4	m/z	15	12499.2	-3.01786	NA	NA	NA	NA	NA
505.423	19.5	m/z	234	22480.9	0.0874438	0.0591122	1.47929	0.140584	0.766978	1
355.126	7.45	m/z	278	17792.5	0.0674553	0.0576749	1.16958	0.243298	0.815334	1
460.208	7.13	m/z	273	19882.9	-0.0806761	0.0591237	-1.36453	0.173663	0.79023	1
477.267	9.75	m/z	204	75770.8	0.124452	0.114467	1.08723	0.278422	0.825288	1
395.294	13.32	m/z	277	27484.1	0.00286674	0.0431405	0.0664512	0.947073	0.992158	1
351.199	12.81	m/z	259	98107.8	-0.119132	0.169259	-0.703846	0.482244	0.903318	1
286.212	10.01	m/z	279	11499.9	0.0239301	0.0357665	0.669064	0.504077	0.909989	1
611.337	11.59	m/z	162	85108.7	0.0398428	0.0753	0.529121	0.597578	0.93224	1
725.367	9.25	m/z	273	15960.3	0.00595478	0.0397766	0.149706	0.881122	0.981403	1
241.095	4.13	m/z	279	7394.02	0.0224315	0.0303008	0.740294	0.459822	0.899527	1
535.089	15.57	m/z	23	168489	0.104496	0.586183	0.178265	0.864381	0.978148	1
291.13	15.29	m/z	225	1229.67	-0.0261822	0.0385572	-0.679049	0.497896	0.906051	1
795.886	8.4	m/z	278	10191.7	0.00321945	0.0275601	0.116815	0.907101	0.985149	1
521.293	10.01	m/z	131	104668	-0.0278426	0.141332	-0.197002	0.844197	0.976197	1
257.021	5.05	n	279	10467.5	0.0135239	0.0213414	0.633692	0.526866	0.914434	1
507.902	10.88	m/z	159	40622.8	-0.00715381	0.0533158	-0.134178	0.893462	0.983219	1
631.24	14.18	m/z	268	13192.9	-0.0357852	0.0503715	-0.710427	0.478135	0.902914	1
358.258	9.18	m/z	256	32264.5	-0.0662581	0.0677734	-0.977641	0.329293	0.850092	1
470.192	11.54	m/z	279	9097.73	-0.0507642	0.0318861	-1.59204	0.112649	0.745202	1
498.187	8.55	m/z	279	7196.18	0.0190794	0.0159462	1.19649	0.232647	0.813209	1
519.256	12.84	m/z	265	42312.5	0.170595	0.0990458	1.72238	0.0863155	0.703542	1
361.148	3.62	m/z	279	7072.08	0.00493776	0.0167049	0.295588	0.767792	0.961682	1
581.068	11.69	m/z	273	10204.1	0.0561738	0.0360988	1.55611	0.120988	0.753603	1
673.247	9.18	m/z	260	14577.6	-0.0257649	0.0433883	-0.593822	0.553217	0.921232	1
715.258	9.45	m/z	267	14729.1	-0.0587473	0.0458142	-1.28229	0.200998	0.807588	1
478.756	6.41	m/z	279	11345.8	0.0452177	0.0270957	1.66881	0.0964161	0.732049	1
289.118	5.97	m/z	279	8373.14	0.00868098	0.0193865	0.447786	0.654699	0.943016	1
560.004	11.49	m/z	162	55957.2	0.011327	0.0654539	0.173054	0.862865	0.978148	1
419.844	8.22	m/z	278	8643.7	0.0480897	0.0206107	2.33324	0.0204387	0.482523	1
212.061	4.98	m/z	279	54916.1	-0.0261305	0.0385281	-0.678221	0.498264	0.906051	1
436.216	13.04	n	257	34981.6	0.0537208	0.073646	0.729446	0.466484	0.901888	1
503.326	17.46	m/z	272	9300.68	-0.0351932	0.036339	-0.96847	0.333781	0.853466	1
451.318	16.72	m/z	279	9340.11	-0.0592392	0.0378916	-1.56339	0.119237	0.752017	1
312.134	15.29	m/z	233	2041.7	0.0777868	0.0397427	1.95726	0.0516613	0.623761	1
467.403	18.02	n	269	83456.3	0.0176216	0.0578552	0.304582	0.760951	0.961682	1
417.133	10.75	m/z	279	8462.07	0.029508	0.0236765	1.2463	0.21383	0.813209	1
505.616	6.23	m/z	279	8969.95	0.0316846	0.0274189	1.15558	0.248967	0.817749	1
280.062	11.9	n	279	29630.6	0.045691	0.0516421	0.884764	0.377141	0.87164	1
415.32	13.53	m/z	279	9640.32	0.0103221	0.0264899	0.38966	0.697122	0.953167	1
373.124	9.01	m/z	279	7206.62	0.0236958	0.0137706	1.72075	0.0865429	0.703542	1
463.232	11.95	m/z	271	29096.6	-0.0101301	0.0575659	-0.175974	0.860463	0.977946	1
615.245	13.51	m/z	270	11844.6	-0.0441755	0.044536	-0.991906	0.322246	0.849673	1
708.255	0.75	m/z	250	21674.3	0.0368833	0.0428188	0.861382	0.389966	0.876377	1
305.077	3.49	m/z	279	11210.5	0.0286168	0.0322459	0.887458	0.375692	0.871221	1
293.195	6	n	278	21124.3	0.0510699	0.0555037	0.920116	0.35841	0.864808	1
464.191	9.53	m/z	240	21084.3	-0.0448659	0.058943	-0.761174	0.447403	0.896876	1
347.156	2.86	m/z	279	24352.9	0.0542393	0.0566875	0.956812	0.339594	0.853466	1
392.027	1.58	n	269	11301.4	0.0872682	0.0642263	1.35876	0.175508	0.791553	1
452.181	9.3	m/z	279	9188.09	0.0207938	0.0192466	1.08039	0.281018	0.825288	1
512.254	5.36	m/z	278	17099.6	0.0742768	0.0539097	1.3778	0.169511	0.788084	1
502.228	4.78	m/z	277	8740.19	-0.0246355	0.020715	-1.18926	0.235484	0.813209	1
362.134	9.08	m/z	279	9993.54	-0.000979929	0.0198318	-0.0494121	0.960631	0.995395	1
428.111	12.81	n	95	151011	0.0692039	0.171715	0.403015	0.688084	0.950886	1
463.318	17.02	m/z	273	39644.3	-0.0602436	0.057755	-1.04309	0.297948	0.832417	1
262.635	15.31	m/z	211	1366.18	-0.0452336	0.0384428	-1.17664	0.240866	0.813209	1
1079.62	5.44	n	276	26043.7	0.0196537	0.0578613	0.339669	0.734397	0.959045	1
348.105	7.93	m/z	279	10170.9	0.0367839	0.0261052	1.40906	0.160069	0.781694	1
707.47	17	m/z	229	19578.7	0.0140681	0.0724188	0.194261	0.846166	0.976224	1
247.108	5.36	m/z	279	8784.06	0.0265452	0.0240758	1.10257	0.271284	0.823549	1
821.609	16.9	m/z	264	36389.5	0.0117251	0.0448167	0.261624	0.793842	0.96726	1
271.108	5.82	m/z	279	9165.13	0.04657	0.0232348	2.00432	0.0461231	0.612901	1
374.146	4.4	m/z	279	8669.12	-0.00315239	0.0220264	-0.143119	0.886312	0.982328	1
775.559	16.4	m/z	259	37665	0.0446884	0.0572204	0.780987	0.435617	0.888141	1
292.227	11.49	m/z	227	25793.7	-0.124471	0.0892158	-1.39517	0.164511	0.78322	1
174.036	1.35	m/z	279	7080.42	-0.0305081	0.0358052	-0.852059	0.395003	0.876377	1
737.626	16.6	m/z	216	28845.2	-0.0513723	0.0531884	-0.965856	0.335364	0.853466	1
363.155	9.96	m/z	279	8623.11	0.0301472	0.024435	1.23377	0.218457	0.813209	1
514.182	9.13	m/z	276	10362.1	0.04809	0.042939	1.11996	0.263828	0.821643	1
582.386	12.84	m/z	273	12684	-0.00329775	0.0431925	-0.0763502	0.939204	0.991384	1
542.207	8.87	m/z	274	16922.5	0.0965559	0.0450473	2.14343	0.0330675	0.555427	1
402.177	5.52	m/z	279	8486.32	0.00121607	0.0176189	0.0690209	0.945029	0.992016	1
561.259	7.25	n	84	76876.9	0.549832	0.364003	1.51052	0.135912	0.766978	1
336.141	10.21	m/z	276	10456.6	0.111271	0.0528346	2.10602	0.0362202	0.567457	1
276.196	10.13	m/z	252	19832.2	0.0912614	0.0890741	1.02456	0.306683	0.839865	1
713.636	12.12	m/z	269	12167.7	0.123111	0.0420759	2.92592	0.00376666	0.276251	1
268.09	1.42	m/z	279	8257.77	0.0274373	0.0337604	0.812706	0.417166	0.880026	1
662.241	9.16	m/z	259	11603.2	0.0490224	0.0348505	1.40665	0.160894	0.781694	1
618.341	13.89	m/z	150	44727.3	-0.15275	0.163719	-0.933001	0.35259	0.861118	1
622.407	16.54	m/z	269	10795.4	0.0208591	0.0377277	0.552886	0.580856	0.92819	1
274.225	9.33	n	256	26883	-0.111466	0.0781302	-1.42667	0.155049	0.780003	1
240.184	7.3	n	222	15462.2	0.0284069	0.0954779	0.297523	0.766386	0.961682	1
372.191	12.52	n	238	14507	0.0546416	0.0727413	0.751177	0.453395	0.897991	1
201.102	9.9	m/z	115	154810	-0.512147	0.230528	-2.22162	0.0287616	0.54503	1
521.512	17.73	m/z	235	3843.42	-0.0154046	0.036132	-0.426343	0.670305	0.946982	1
647.361	8.66	m/z	278	7664.75	0.0581681	0.025339	2.2956	0.0225374	0.501497	1
237.123	4.38	m/z	279	9735.36	0.00217021	0.0275206	0.0788576	0.937209	0.991384	1
274.082	5.87	m/z	279	9426.95	0.0434957	0.0367445	1.18373	0.237653	0.813209	1
387.698	4.3	m/z	279	10992.4	0.0164	0.0216893	0.756134	0.450286	0.897589	1
302.102	8.4	m/z	279	7565	0.0355081	0.0296039	1.19944	0.231501	0.813209	1
722.542	16.52	m/z	217	49628.7	0.111103	0.0767619	1.44737	0.149442	0.773244	1
493.227	10.77	m/z	167	35484.4	0.0421875	0.0771987	0.546479	0.585588	0.928752	1
299.273	13.53	m/z	260	6028.88	0.0218007	0.0400698	0.544067	0.586922	0.928752	1
710.347	9.48	m/z	275	9835.71	0.0133636	0.0327733	0.407761	0.683807	0.950506	1
389.259	13.48	m/z	258	82635.8	-0.125832	0.101605	-1.23844	0.216819	0.813209	1
281.149	1.92	n	278	10289.5	0.0189012	0.0405318	0.46633	0.64139	0.93957	1
599.843	5.77	m/z	279	7623.45	0.0258417	0.0246407	1.04874	0.295317	0.829837	1
568.16	9.68	m/z	279	7165	0.0312873	0.0227209	1.37702	0.169746	0.788084	1
621.34	11.33	m/z	165	46461.7	-0.0750206	0.0804881	-0.932071	0.352893	0.861118	1
203.143	16.9	m/z	170	417.779	0.00952007	0.0469044	0.202967	0.839445	0.975127	1
269.615	15.1	m/z	89	1560.61	-0.0354301	0.0500968	-0.707233	0.481989	0.903318	1
525.783	5.47	m/z	278	12778	0.0148327	0.0428193	0.346403	0.729335	0.959045	1
404.903	5.31	m/z	266	19313.2	-0.0384244	0.0621126	-0.618625	0.536762	0.91605	1
533.293	12.84	m/z	154	54974	0.00147421	0.0851292	0.0173174	0.98621	0.996301	1
494.296	10.53	m/z	270	25638.4	0.0461329	0.0498877	0.924736	0.356032	0.862965	1
235.105	4.73	m/z	279	8331.76	-0.0317603	0.0214048	-1.48379	0.139134	0.766978	1
380.098	7.62	n	278	11757.6	0.0659117	0.0411747	1.60078	0.110703	0.745202	1
423.187	6.46	m/z	278	26276.7	0.0721034	0.0616355	1.16984	0.243195	0.815334	1
457.577	5.74	m/z	278	17498	-0.0198628	0.0439911	-0.45152	0.652011	0.942243	1
427.926	10.77	m/z	166	33587.4	-0.0207714	0.0661642	-0.313937	0.754033	0.960131	1
412.284	11.97	m/z	275	19922.4	-0.0470776	0.0530718	-0.887054	0.375923	0.871221	1
390.264	9.53	m/z	224	19646.6	-0.0425958	0.0674605	-0.631417	0.528496	0.914434	1
448.776	11.21	m/z	276	11100	0.047926	0.0519227	0.923025	0.356903	0.864392	1
519.783	6.64	m/z	279	10468	0.0501117	0.029343	1.70779	0.0889264	0.711206	1
287.135	3.92	m/z	279	11378.2	0.00818784	0.029506	0.277498	0.781629	0.963181	1
243.113	8.09	m/z	279	7680.08	-0.00238224	0.0240841	-0.0989135	0.921287	0.989396	1
251.066	5.34	m/z	279	8705.38	0.0323456	0.0276173	1.17121	0.242639	0.815334	1
618.345	6.87	m/z	278	7491.52	0.0193214	0.0252015	0.766677	0.444006	0.894461	1
646.846	7.42	m/z	271	16335.3	-0.0483943	0.0794654	-0.608998	0.543099	0.917458	1
284.656	16.02	m/z	250	3175.2	-0.0602193	0.0388251	-1.55104	0.122329	0.756672	1
658.79	0.57	m/z	234	25945.4	-0.138237	0.0547826	-2.52337	0.0123824	0.410811	1
431.192	5.49	m/z	279	11170.6	-0.0467387	0.0383433	-1.21895	0.22402	0.813209	1
225.123	3.94	m/z	279	13490.6	0.0219101	0.0549578	0.398672	0.690478	0.950886	1
475.378	14.79	m/z	209	23965.9	0.0588963	0.0613507	0.959995	0.338311	0.853466	1
312.217	10.08	m/z	279	7659.49	-0.0800736	0.0399629	-2.0037	0.0461902	0.612901	1
442.189	7.37	m/z	267	73086.5	-0.05355	0.0621514	-0.861607	0.389779	0.876377	1
542.326	10.21	m/z	259	26568.2	0.108913	0.0956225	1.13899	0.255886	0.820215	1
489.357	13.94	m/z	269	20414.6	0.0947301	0.056127	1.68778	0.0927578	0.722647	1
181.133	7.07	m/z	279	11977.8	-0.00509565	0.0383656	-0.132818	0.894445	0.983601	1
286.627	3.44	m/z	279	6807.58	0.0122779	0.0162606	0.755071	0.450923	0.897589	1
442.219	8.63	m/z	279	8351.19	0.0487382	0.034251	1.42297	0.156	0.780324	1
427.566	6.31	m/z	278	13076.2	-0.0277787	0.0445776	-0.623154	0.533758	0.914531	1
521.293	10.64	m/z	107	295627	0.0535444	0.162496	0.329511	0.742589	0.959045	1
449.341	18.49	m/z	237	21410.7	-0.120277	0.0714022	-1.6845	0.0935928	0.722647	1
633.412	14.45	m/z	212	28174.2	0.0116013	0.0746718	0.155364	0.876702	0.97954	1
287.079	4.45	m/z	221	8375.16	-0.0832206	0.0942989	-0.882519	0.3786	0.87164	1
310.173	6.36	m/z	279	9633.38	0.0121394	0.0285864	0.424656	0.671455	0.947167	1
368.134	13.18	n	279	7056.56	-0.00947066	0.0211155	-0.448517	0.654171	0.942528	1
903.415	9.56	m/z	207	34358.8	0.0501701	0.0732939	0.684506	0.494521	0.904667	1
581.318	11.69	m/z	275	8947.69	0.0529796	0.0362449	1.46171	0.145107	0.770054	1
647.362	7.93	m/z	277	7785.85	0.0306137	0.0314814	0.972437	0.331788	0.853063	1
238.095	6.76	n	279	6722.3	-0.00871109	0.0180465	-0.482702	0.629733	0.937294	1
445.782	16.28	m/z	228	7566.8	0.0257422	0.0460359	0.559176	0.576661	0.927191	1
630.41	16.74	m/z	274	11807.3	0.0102463	0.0295182	0.347117	0.728804	0.959045	1
247.108	9.16	m/z	279	7605.91	-0.0298774	0.037782	-0.790784	0.429826	0.886721	1
293.113	5.34	m/z	273	1247.73	0.0661127	0.035954	1.83881	0.0671628	0.676413	1
601.296	5.95	m/z	279	6988.42	0.00723373	0.0236531	0.305826	0.759994	0.961682	1
270.181	10.01	m/z	279	12450.8	0.0251034	0.0290028	0.865551	0.387573	0.876377	1
376.15	6.99	m/z	279	7965.74	0.0188112	0.0275394	0.683067	0.495202	0.904804	1
556.322	11.08	m/z	262	11380.5	0.0237994	0.055518	0.428678	0.668557	0.946617	1
247.106	4.58	n	279	8179.91	0.0274958	0.021143	1.30047	0.194647	0.80366	1
578.369	13.06	m/z	206	42366.4	-0.0872936	0.0872445	-1.00056	0.318382	0.84754	1
401.305	14.35	m/z	279	9794.13	0.0152846	0.0339189	0.450621	0.652657	0.942243	1
260.117	5.36	n	279	15932	-0.0146545	0.031347	-0.467493	0.640558	0.939232	1
428.582	5.42	m/z	276	10718	0.0345502	0.049517	0.697745	0.485998	0.903318	1
202.097	6	m/z	279	11999.3	0.0593861	0.0396306	1.49849	0.135277	0.766978	1
165.082	14.16	m/z	218	4218.86	0.197046	0.128838	1.5294	0.127785	0.763109	1
303.075	8.9	m/z	279	6789.07	-0.000458472	0.039174	-0.0117035	0.990672	0.996853	1
482.399	16.34	m/z	217	30691.3	-0.0631632	0.0739899	-0.853673	0.394361	0.876377	1
183.084	4.1	m/z	202	4748.52	0.0445807	0.0755278	0.590256	0.555789	0.921493	1
310.611	10.01	m/z	193	39771.9	0.254663	0.168834	1.50836	0.133308	0.763109	1
369.142	12.14	m/z	279	10478.9	0.0367546	0.0212981	1.72573	0.0856423	0.701943	1
325.116	8.55	m/z	279	11824.9	0.0513641	0.0428046	1.19997	0.231297	0.813209	1
213.173	3.89	n	279	15998	-0.0479205	0.0363842	-1.31707	0.189031	0.798949	1
704.716	11.92	m/z	264	13357	-0.0267722	0.0464932	-0.57583	0.565286	0.925381	1
350.12	11.66	m/z	279	9504.28	-0.00784271	0.0375871	-0.208654	0.834889	0.975115	1
213.631	4.68	m/z	279	12173	0.00555006	0.0302617	0.183402	0.854632	0.977453	1
804.674	12.4	m/z	263	10409.9	0.0832602	0.0447224	1.86171	0.0639027	0.67035	1
484.935	5.52	m/z	259	21851.8	0.0110417	0.0776033	0.142284	0.88698	0.982328	1
289.118	7.2	m/z	279	6829.63	0.0116775	0.0199727	0.584677	0.559297	0.922535	1
680.846	8.5	m/z	275	12584.2	0.00828188	0.0408892	0.202545	0.83966	0.975127	1
320.101	7.23	n	279	8161.81	0.0541169	0.0303696	1.78194	0.0759823	0.691929	1
362.685	4.15	m/z	279	10710	0.059639	0.032141	1.85554	0.0647055	0.674688	1
453.245	6.15	m/z	272	13339.7	-0.018097	0.0467566	-0.387047	0.69906	0.953167	1
297.123	9.25	m/z	279	6474.83	0.00795971	0.0259445	0.306798	0.759255	0.961233	1
243.17	4.45	m/z	279	8287.59	-0.00266181	0.0165152	-0.161174	0.872088	0.979399	1
586.423	16.06	m/z	236	12630.1	0.0623347	0.0522768	1.1924	0.234458	0.813209	1
263.103	5.95	m/z	279	8825.02	0.0077834	0.0276528	0.281469	0.778586	0.963181	1
469.185	14.35	m/z	273	11359.3	0.00383173	0.0459965	0.0833048	0.933678	0.991384	1
695.93	16.28	m/z	246	15655	-0.0634369	0.041732	-1.5201	0.129941	0.763109	1
398.872	6.76	m/z	278	13525.4	0.0338912	0.0409144	0.828344	0.408276	0.880026	1
432.323	12.33	m/z	257	20661	0.0871653	0.06021	1.44769	0.149072	0.773244	1
514.591	11.03	m/z	158	31331.2	-0.00336622	0.0486757	-0.0691561	0.944968	0.992016	1
634.369	15.71	m/z	267	16647	0.0672007	0.0460723	1.45859	0.146001	0.770383	1
238.124	4.1	m/z	279	7599.28	0.0285954	0.0276908	1.03267	0.302764	0.836678	1
412.195	16.15	m/z	198	45666.3	-0.120314	0.099413	-1.21024	0.227846	0.813209	1
668.413	16.13	m/z	257	14304.1	0.171411	0.0604437	2.83588	0.00498453	0.292662	1
447.298	13.99	m/z	279	21166.1	0.044391	0.0923149	0.480865	0.631036	0.937294	1
391.113	7.78	m/z	279	5842.49	0.00416412	0.0159832	0.260531	0.79467	0.96726	1
428.279	13.82	m/z	272	30383.4	0.0535492	0.0588626	0.909731	0.363873	0.867013	1
379.15	7.81	m/z	279	11538.5	0.00512053	0.0291847	0.175453	0.860867	0.978043	1
352.136	7.3	m/z	279	28826.4	0.105333	0.0408274	2.57995	0.0104578	0.374251	1
243.134	2.89	m/z	279	20548.6	0.0228967	0.0419845	0.54536	0.585996	0.928752	1
574.362	17.66	m/z	222	21565	-0.123566	0.0537079	-2.3007	0.022483	0.501497	1
308.183	12.09	m/z	276	24000.3	0.018154	0.0543196	0.334208	0.738509	0.959045	1
287.139	5.27	m/z	277	13915.1	0.0321962	0.058079	0.554351	0.579842	0.92819	1
205.857	5.29	m/z	279	8969.04	0.0404857	0.0501384	0.80748	0.420164	0.881518	1
409.307	17.21	m/z	276	6462.07	-0.0581715	0.0377025	-1.54291	0.124144	0.758356	1
270.167	6.64	m/z	251	59645.6	0.105228	0.0905415	1.1622	0.246401	0.815334	1
146.105	10.29	m/z	205	534.038	0.0242905	0.0506648	0.479436	0.632224	0.937294	1
349.117	6	m/z	276	19198.3	0.0452412	0.0649295	0.696775	0.486604	0.903318	1
267.145	1.78	m/z	279	7314.51	0.00156732	0.023372	0.0670596	0.946588	0.992158	1
434.265	9.33	m/z	274	13836.6	0.0481566	0.050221	0.958894	0.338565	0.853466	1
381.129	4.86	m/z	279	6210.48	-0.0192988	0.0129404	-1.49136	0.137138	0.766978	1
477.267	10.41	m/z	166	261409	0.0745325	0.203099	0.366976	0.714187	0.957154	1
218.08	2.76	n	278	61915.6	-0.144243	0.0475586	-3.03295	0.00268007	0.252455	1
315.111	11.54	m/z	279	7115.91	-0.00262331	0.0247525	-0.105981	0.915683	0.987888	1
655.609	11.78	m/z	271	9733.76	0.0508492	0.0425297	1.19562	0.233027	0.813209	1
477.334	16.42	m/z	279	11931.7	-0.0552162	0.0459895	-1.20063	0.231041	0.813209	1
397.184	6.97	m/z	279	6788.93	0.00948926	0.0202418	0.468795	0.639628	0.938663	1
911.657	17.26	m/z	59	114025	-0.189213	0.155468	-1.21705	0.231502	0.813209	1
323.123	3.69	m/z	279	16626.8	0.068019	0.0477158	1.4255	0.15527	0.780003	1
770.532	17.69	m/z	206	39482.6	0.0317062	0.0638731	0.496394	0.620232	0.935983	1
221.119	15.93	m/z	42	1190.62	0.104571	0.102208	1.02312	0.316456	0.846569	1
588.798	9.08	m/z	255	21760.1	-0.0208903	0.0641384	-0.325706	0.744951	0.959045	1
415.142	8.09	m/z	278	11410.4	0.0177331	0.0477211	0.371598	0.71051	0.957071	1
351.075	4.68	m/z	279	9928.8	0.0336501	0.03154	1.0669	0.287053	0.827355	1
433.054	2.11	m/z	279	9053.68	0.0365197	0.0396935	0.920042	0.358445	0.864808	1
645.433	13.94	m/z	225	10961.2	0.0107523	0.0609939	0.176285	0.860249	0.977946	1
433.307	16.64	m/z	276	12061.6	-0.0426257	0.038238	-1.11475	0.266051	0.821643	1
473.753	8.29	m/z	279	6306.95	0.036109	0.0210236	1.71755	0.0871278	0.707339	1
778.575	17.07	m/z	210	66573.7	0.0465843	0.0773111	0.602557	0.547545	0.91907	1
491.221	12.86	m/z	268	87281.1	-0.376357	0.176656	-2.13046	0.0341643	0.555427	1
566.364	17.66	m/z	246	18697.5	-0.115598	0.0505056	-2.28883	0.0230518	0.503496	1
431.277	12.33	m/z	16	30150.9	-1.24273	6.27007	-0.198201	0.875436	0.979399	1
372.166	3.82	m/z	279	6065.01	0.0138417	0.016722	0.827753	0.408606	0.880026	1
496.726	5.92	m/z	279	6463.02	0.0397608	0.0290268	1.3698	0.17199	0.79023	1
288.101	3.12	m/z	279	16769.7	0.0367808	0.0436997	0.841673	0.400782	0.878512	1
595.433	17.56	m/z	267	23402.8	-0.0321088	0.0456182	-0.703859	0.482214	0.903318	1
443.179	7.42	m/z	159	607594	-0.0853698	0.192897	-0.442566	0.658783	0.943354	1
220.084	4.47	m/z	270	1173.69	0.0158104	0.0407246	0.388227	0.698194	0.953167	1
496.349	12.33	m/z	275	9948.65	0.0238619	0.0452268	0.527604	0.598254	0.93224	1
589.179	9.45	m/z	222	30528	0.143953	0.083288	1.72837	0.0855207	0.701943	1
478.197	8.95	m/z	225	26728.5	-0.12146	0.0810943	-1.49776	0.135796	0.766978	1
706.386	12.33	m/z	253	12877.4	0.070332	0.0556854	1.26302	0.207899	0.81124	1
290.113	4.91	m/z	279	8420.45	0.00330229	0.0216517	0.152519	0.878902	0.98058	1
384.253	12.81	m/z	231	5812.2	-0.05759	0.0510622	-1.12784	0.260719	0.821643	1
626.365	15.45	m/z	241	10415.4	-0.023873	0.0485968	-0.491245	0.623763	0.935983	1
916.944	9.38	m/z	266	7932.01	-0.0273258	0.0419663	-0.651136	0.515595	0.913194	1
319.129	3.56	m/z	279	7464.58	0.0274347	0.0327516	0.83766	0.403028	0.879136	1
442.316	12.33	m/z	268	12778.6	0.0994639	0.0523302	1.9007	0.0585499	0.652077	1
781.87	8.48	m/z	270	8651.35	0.0427069	0.0371848	1.1485	0.251904	0.818537	1
523.285	4.33	m/z	275	7434.01	0.015722	0.0375055	0.419193	0.675444	0.947507	1
272.16	5.15	m/z	278	14238.7	0.0163934	0.056906	0.288078	0.773529	0.96211	1
359.123	9.13	m/z	279	6470.73	0.00978172	0.0243608	0.401535	0.688372	0.950886	1
542.666	12.6	m/z	222	20229.5	-0.103689	0.0888214	-1.16739	0.244478	0.815334	1
444.221	16.13	m/z	195	30299.9	0.0732388	0.0898002	0.815576	0.415891	0.880026	1
649.395	15.14	m/z	220	23048.4	-0.148623	0.157823	-0.941705	0.347515	0.857283	1
421.868	8.55	m/z	279	7071.32	-0.0022863	0.0260838	-0.0876522	0.930224	0.991384	1
227.109	7.23	n	276	46059.3	-0.0266217	0.054192	-0.491249	0.62369	0.935983	1
565.319	10.23	m/z	129	75903.5	0.0580436	0.119257	0.486709	0.627479	0.937294	1
365.134	8.6	m/z	279	6925.7	0.0258305	0.0201916	1.27927	0.201997	0.807588	1
244.153	3.56	m/z	279	5877.85	0.0168796	0.0205091	0.823029	0.411282	0.880026	1
237.129	6.41	m/z	279	5482.3	0.0222943	0.0184829	1.20621	0.228886	0.813209	1
449.214	5.39	m/z	279	6069.37	-0.00739942	0.0151666	-0.487876	0.626069	0.937211	1
377.148	8.95	m/z	279	8127.5	0.0310311	0.0272394	1.1392	0.255719	0.820215	1
365.179	5.01	m/z	279	6678.79	-0.00703918	0.0224069	-0.314153	0.753669	0.960131	1
377.214	8.22	m/z	178	54454.3	0.0666374	0.0989576	0.673393	0.501733	0.908834	1
357.106	5.39	m/z	279	5546.92	0.00321113	0.0178463	0.179933	0.857352	0.977673	1
312.192	3.66	m/z	279	12483.7	-0.0077414	0.0386299	-0.2004	0.841332	0.975127	1
232.064	2.33	m/z	22	219.895	NA	NA	NA	NA	NA	NA
289.82	4.63	m/z	279	10414.8	0.00524556	0.0337816	0.155279	0.876728	0.97954	1
193.57	2.16	m/z	279	6139.4	-0.025284	0.0173405	-1.4581	0.14608	0.770383	1
227.102	1.83	m/z	279	8505.76	-0.0161431	0.0186684	-0.864728	0.388024	0.876377	1
465.169	0.74	m/z	243	18201	0.0173861	0.0503748	0.345135	0.730329	0.959045	1
389.18	4.63	m/z	279	5793.2	-0.00510595	0.0140003	-0.364702	0.715645	0.957599	1
370.162	6.94	m/z	279	6360.88	0.00806365	0.0222757	0.361992	0.717666	0.95827	1
207.116	9.16	n	279	12012.4	0.0376068	0.0482729	0.779046	0.436695	0.889293	1
542.326	10.46	m/z	267	18329.5	0.0916501	0.0564927	1.62233	0.106067	0.744298	1
493.409	16.66	m/z	190	36827.9	-0.127326	0.0759523	-1.6764	0.0956006	0.726858	1
469.259	6.61	m/z	279	7847.95	0.087649	0.032578	2.69044	0.00762078	0.320258	1
341.679	5.97	m/z	279	5423.6	-0.00449475	0.0203929	-0.220408	0.825735	0.975115	1
305.091	7.78	m/z	279	4501.56	0.0139628	0.0105481	1.32373	0.186813	0.798862	1
399.11	6.61	n	273	22261.1	0.017613	0.0660746	0.266563	0.790033	0.966048	1
459.323	18.27	m/z	270	40448.7	0.0240639	0.0468756	0.513356	0.608176	0.933812	1
537.253	11.03	m/z	161	29626.3	-0.00798659	0.0564418	-0.141501	0.887683	0.982328	1
247.64	2.66	m/z	279	6540.84	0.00600045	0.0214051	0.280328	0.779459	0.963181	1
237.087	1.87	m/z	279	13700.4	0.0102897	0.0205535	0.50063	0.617076	0.935983	1
641.349	11.71	m/z	271	8970.08	0.0679685	0.04189	1.62255	0.105988	0.744298	1
641.098	11.71	m/z	266	10568	0.0541727	0.0484627	1.11782	0.264785	0.821643	1
655.454	17.02	m/z	237	14770.9	0.0463946	0.0705468	0.657643	0.511491	0.911453	1
441.886	7.65	m/z	279	10890.2	0.0282341	0.0433323	0.651572	0.515281	0.913192	1
685.452	15.84	m/z	224	52505.6	0.0668807	0.0548971	1.21829	0.224578	0.813209	1
630.793	5.59	m/z	272	8554.64	-0.0132756	0.0424683	-0.3126	0.754855	0.960131	1
280.062	1.4	m/z	278	9424.04	0.00576581	0.0282768	0.203906	0.838595	0.975115	1
282.131	9.16	m/z	276	7182.41	0.036719	0.0448445	0.818807	0.413692	0.880026	1
414.144	3.39	m/z	245	25959.4	0.0184785	0.0743581	0.248506	0.803979	0.971724	1
678.879	7.13	m/z	276	7061.87	0.0981178	0.0346854	2.8288	0.00505915	0.292662	1
872.704	13.56	m/z	233	13717	0.0803877	0.060797	1.32223	0.187572	0.798862	1
259.621	2.66	m/z	279	12538.1	-0.00950018	0.0325656	-0.291725	0.770741	0.96211	1
561.156	2.76	m/z	269	10725.9	-0.0506844	0.0475614	-1.06566	0.287656	0.827355	1
212.088	7.73	n	279	10829.5	0.015016	0.041327	0.363345	0.716657	0.957758	1
522.741	4.28	m/z	279	10570.5	0.0342737	0.0285976	1.19848	0.231873	0.813209	1
577.332	6.56	m/z	279	7690.84	0.0257843	0.0328977	0.783771	0.433922	0.888081	1
773.143	12.16	m/z	257	8100.54	-0.0237868	0.0399904	-0.594812	0.552562	0.921158	1
298.06	5.25	m/z	279	7027.22	-0.0664556	0.0250171	-2.65641	0.00841008	0.332787	1
206.131	12.12	m/z	173	9658.36	0.0521237	0.0895108	0.582318	0.561245	0.923729	1
495.277	12.14	m/z	249	12003.8	-0.0339529	0.0808056	-0.420179	0.674764	0.947287	1
534.272	8.37	m/z	276	8223.93	0.0673879	0.038689	1.74178	0.0828015	0.698221	1
618.833	7.07	m/z	274	11373.1	0.0145405	0.0477187	0.304712	0.760846	0.961682	1
426.127	7.3	m/z	272	11666.8	0.0252272	0.0558397	0.451779	0.651834	0.942243	1
550.215	12.19	m/z	245	28918.8	-0.0552519	0.0650583	-0.849267	0.396673	0.876803	1
382.207	14.66	m/z	208	75720.6	0.0529936	0.111474	0.475388	0.635084	0.937886	1
701.265	12.57	m/z	237	14429.9	-0.0218282	0.065941	-0.331026	0.740957	0.959045	1
543.302	7.68	m/z	279	6959.7	0.060076	0.02893	2.0766	0.0388683	0.577013	1
530.169	10.7	m/z	190	8748.41	-0.0563863	0.0637562	-0.884405	0.377788	0.87164	1
305.197	8.53	n	279	8307.16	0.0333368	0.028013	1.19005	0.235166	0.813209	1
346.152	8.85	n	275	11728.4	0.0800741	0.0545034	1.46916	0.143078	0.768441	1
498.292	7.75	m/z	279	7044.6	0.0448201	0.047559	0.94241	0.3469	0.857283	1
229.179	3.3	n	279	10765.4	-0.0107754	0.0309701	-0.347928	0.728189	0.959045	1
265.093	2.76	m/z	279	8593.53	0.0421718	0.0242499	1.73905	0.0832664	0.699841	1
1209.73	6.94	n	274	8795.51	0.057547	0.0411494	1.39849	0.163241	0.782133	1
474.909	9.53	m/z	274	12381.4	0.0124357	0.0463007	0.268586	0.788476	0.965611	1
531.256	12.38	m/z	277	18874.1	0.0422185	0.0456025	0.925792	0.355461	0.862595	1
436.269	11.26	m/z	234	57258.2	-0.0884398	0.0762695	-1.15957	0.247579	0.815334	1
206.118	2.33	m/z	279	1937.5	0.0130441	0.0287505	0.453699	0.650442	0.942243	1
453.216	11.49	m/z	194	22668.3	0.00422476	0.128692	0.0328284	0.973851	0.996301	1
444.368	13.32	m/z	275	10064.8	0.0522571	0.0398862	1.31015	0.191375	0.800397	1
815.672	12.69	m/z	212	13046.7	0.0569775	0.049111	1.16018	0.247479	0.815334	1
408.199	3.22	m/z	279	5185.13	0.0169334	0.0188548	0.898095	0.370006	0.869443	1
269.081	4.58	m/z	272	2112.81	-0.0154701	0.0440919	-0.350861	0.725998	0.959045	1
612.33	10.85	m/z	236	37603	0.0356027	0.0549273	0.648178	0.517581	0.914434	1
501.303	12.91	m/z	25	362427	-0.14892	1.36165	-0.109367	0.916478	0.988006	1
529.266	11.13	m/z	161	26980.3	0.0815707	0.0584342	1.39594	0.16499	0.783592	1
264.157	12.16	m/z	129	8382.64	0.0610093	0.120363	0.506878	0.613324	0.934637	1
498.272	6.81	m/z	276	11762.2	0.0405389	0.0553951	0.731813	0.464982	0.901804	1
358.176	8.8	m/z	279	9433.74	-0.0210537	0.0323962	-0.649882	0.51637	0.913629	1
353.104	12.72	m/z	261	15057.7	0.048885	0.0473301	1.03285	0.302749	0.836678	1
565.309	4.65	m/z	279	6843.47	0.00566336	0.019715	0.287261	0.774152	0.96211	1
468.214	5.97	m/z	277	6556.04	0.0113576	0.0311939	0.364096	0.716099	0.957758	1
550.984	11.33	m/z	157	29330.9	-0.0275738	0.0628489	-0.438732	0.661568	0.944133	1
469.204	4.63	m/z	279	6229.73	0.02707	0.0226884	1.19312	0.233962	0.813209	1
495.268	7.13	m/z	279	9302.87	0.0815904	0.0349674	2.33333	0.0204309	0.482523	1
647.452	16.04	n	222	28238.1	0.0686431	0.0602868	1.13861	0.256256	0.820215	1
269.169	7.96	m/z	279	11122	0.0354121	0.0484506	0.73089	0.465536	0.901804	1
403.092	2.06	m/z	278	7487.91	0.0133634	0.0336272	0.397397	0.691418	0.950986	1
275.102	10.85	m/z	279	10007.1	-0.00945249	0.0277857	-0.340192	0.734	0.959045	1
814.184	12.38	m/z	248	9739.87	0.050459	0.0479712	1.05186	0.294029	0.829791	1
387.321	12.86	m/z	242	30671.7	-0.0412636	0.0723462	-0.570363	0.56903	0.925381	1
469.259	16.21	m/z	245	9424.12	0.081129	0.0604408	1.34229	0.180918	0.794359	1
300.171	7.98	m/z	279	6513.18	0.0577457	0.0223269	2.58638	0.01027	0.370897	1
230.175	9.38	m/z	279	4721.2	0.00147991	0.0115323	0.128328	0.897994	0.984373	1
375.162	8.66	m/z	232	47003.2	-0.158639	0.122251	-1.29765	0.195865	0.805001	1
372.142	2.38	m/z	279	7198.26	0.0355306	0.019738	1.80011	0.0730585	0.690533	1
596.791	0.57	m/z	193	19757.1	-0.113648	0.0604868	-1.87888	0.0620239	0.664055	1
130.526	2.08	m/z	279	4784.92	0.00901266	0.0106355	0.847415	0.397581	0.876854	1
359.203	4.15	m/z	279	8445.54	0.0245117	0.0316595	0.774229	0.439533	0.891668	1
383.255	16.13	m/z	276	6052.77	0.0333208	0.0386953	0.861108	0.39002	0.876377	1
831.63	17.61	m/z	247	17148.8	0.0138735	0.0442646	0.313423	0.754255	0.960131	1
426.334	16.34	m/z	212	11182.1	-0.282386	0.134637	-2.09739	0.0373032	0.568484	1
486.317	12.69	m/z	252	12813.2	0.0482174	0.0442073	1.09071	0.276567	0.825288	1
423.38	17.94	m/z	240	7236.42	-0.0558854	0.0482557	-1.15811	0.248135	0.816208	1
182.129	6.76	m/z	279	7227.31	0.0631266	0.0537697	1.17402	0.241514	0.81373	1
434.216	4.63	m/z	279	5506.35	0.00335309	0.0184725	0.181518	0.85611	0.977453	1
317.182	2.16	m/z	279	5172.98	0.0149018	0.0219458	0.679026	0.497754	0.906051	1
281.186	10.73	m/z	279	11421	0.0269941	0.037573	0.718445	0.473159	0.902914	1
795.891	7.83	m/z	274	12996.2	0.031443	0.0425134	0.739603	0.460255	0.899527	1
344.207	7.25	m/z	274	8748.44	0.0564647	0.0491627	1.14853	0.251876	0.818537	1
86.1023	1.78	n	267	1140.42	-0.0833091	0.0606094	-1.37452	0.170566	0.788767	1
514.182	9.68	m/z	278	6531.16	0.0135803	0.0320346	0.423926	0.671989	0.947167	1
754.537	16.86	m/z	218	37685.2	-0.0170606	0.052055	-0.327741	0.743474	0.959045	1
354.152	8.32	m/z	265	11401	0.0535585	0.066259	0.808319	0.419724	0.881518	1
279.211	9.35	m/z	276	11162.7	-0.0332134	0.046629	-0.712289	0.476963	0.902914	1
296.137	6	n	278	7397.12	0.0372418	0.0340213	1.09466	0.274731	0.824855	1
241.54	1.87	m/z	278	13553.5	0.0272062	0.0527185	0.516067	0.60627	0.933514	1
234.079	5.03	m/z	80	41084.5	-0.630056	0.26656	-2.36365	0.021467	0.497324	1
495.355	17.26	m/z	225	88436.6	0.0167152	0.133272	0.125421	0.900319	0.984373	1
246.063	1.48	m/z	279	6377.16	-0.00247343	0.0279447	-0.0885118	0.929541	0.991384	1
414.235	6.39	m/z	279	6376.33	0.0247897	0.0247724	1.0007	0.317948	0.84754	1
410.167	3.94	m/z	279	5222.42	0.00866446	0.019643	0.441097	0.659527	0.943503	1
224.107	6.61	m/z	278	10512	0.0378684	0.0488285	0.77554	0.438763	0.891282	1
596.368	16.28	m/z	271	8786.86	-0.0108662	0.0359679	-0.302109	0.762831	0.961682	1
605.511	17.79	m/z	128	107795	-0.151496	0.111484	-1.35891	0.177115	0.792437	1
285.604	8.55	m/z	279	10630.6	0.0797003	0.0364161	2.1886	0.0295586	0.550766	1
393.172	14.68	m/z	279	5435.07	-0.0569819	0.0279672	-2.03746	0.0426661	0.611333	1
308.101	4.52	n	279	5641.28	0.0218164	0.0189846	1.14917	0.251594	0.818537	1
637.804	6.36	m/z	277	5965.86	-0.0202214	0.030402	-0.665133	0.506589	0.910348	1
400.838	17.07	m/z	259	13910.1	-0.0101002	0.0417354	-0.242006	0.808992	0.972281	1
251.114	3.49	m/z	279	4483.62	0.0121607	0.0150005	0.810688	0.418322	0.880517	1
282.137	7.55	n	279	8066.78	0.0471682	0.030589	1.542	0.124348	0.758356	1
661.209	8.99	m/z	230	8240.23	-0.0479825	0.0406896	-1.17923	0.239686	0.813209	1
368.229	5.18	m/z	279	11051.8	0.0172556	0.0371757	0.464164	0.642937	0.940546	1
380.081	4.68	n	268	58280.8	-0.0087842	0.0713586	-0.123099	0.902133	0.984599	1
242.024	3.79	m/z	279	5167.28	0.0308285	0.0202381	1.52329	0.128959	0.763109	1
553.425	14.42	m/z	182	42447.1	0.117813	0.0958465	1.22918	0.220831	0.813209	1
549.241	11.23	m/z	266	10474.8	0.0441095	0.0514311	0.857643	0.39196	0.876377	1
197.084	6.51	m/z	50	203.951	0.0621522	0.0952434	0.652562	0.518559	0.914434	1
312.134	8.42	m/z	275	11112	0.0674757	0.0523983	1.28775	0.199054	0.807588	1
135.11	1.8	m/z	276	1323.42	-0.0195233	0.0367367	-0.531437	0.595597	0.93162	1
261.098	1.96	m/z	278	8072.15	0.0380259	0.0398247	0.954832	0.340596	0.853466	1
298.176	9.41	m/z	258	24464.8	-0.28614	0.136431	-2.09732	0.0370721	0.567457	1
464.301	11.78	m/z	253	30711.9	0.0202403	0.0748135	0.270543	0.786993	0.965339	1
371.643	4.02	m/z	279	8625.84	-0.0261694	0.0286595	-0.913114	0.362069	0.86554	1
409.183	3.09	m/z	279	4540.19	0.00682462	0.0187879	0.363246	0.71673	0.957758	1
703.501	16.04	m/z	200	11365.3	0.0482794	0.0405694	1.19004	0.23565	0.813209	1
301.096	4.68	m/z	279	10657.9	0.0443643	0.0408062	1.0872	0.278006	0.825288	1
323.169	4.4	m/z	279	7413.78	0.0470373	0.03923	1.19901	0.231667	0.813209	1
233.092	3.49	m/z	279	7876.09	0.000379104	0.0243823	0.0155484	0.987607	0.996301	1
559.249	10.26	m/z	150	87212.2	-0.0562971	0.0648392	-0.868257	0.386917	0.876377	1
411.171	9.2	m/z	218	290738	-0.147383	0.123834	-1.19017	0.235466	0.813209	1
317.122	5.52	m/z	278	6871.6	-0.0113033	0.038434	-0.294097	0.768931	0.96211	1
349.237	10.49	m/z	278	16009.9	-0.0346522	0.0482167	-0.718675	0.47302	0.902914	1
566.437	16.49	m/z	266	15320.7	0.0657225	0.0518724	1.267	0.206403	0.809958	1
389.214	9.11	m/z	139	48403.5	0.164409	0.126945	1.29512	0.197895	0.807588	1
272.2	8.73	m/z	279	12496.7	-0.0127126	0.045267	-0.280836	0.779071	0.963181	1
341.117	8.95	n	279	6892.56	0.0248621	0.033064	0.751939	0.452801	0.897991	1
461.194	10.7	m/z	264	11161.4	0.0449724	0.062679	0.717503	0.473782	0.902914	1
352.132	7.81	m/z	267	81513.8	-0.284186	0.0827111	-3.43589	0.000697737	0.17849	1
295.632	3.94	m/z	279	4709.02	-0.00708964	0.0179088	-0.395876	0.692537	0.9515	1
557.996	15.18	m/z	222	29554.3	-0.192844	0.149982	-1.28578	0.200053	0.807588	1
343.129	10.83	m/z	279	6612.37	-0.0477313	0.0181863	-2.62457	0.00921445	0.350218	1
393.129	6.26	m/z	279	5051.36	0.0256007	0.0205393	1.24643	0.213783	0.813209	1
543.377	15.38	m/z	161	48131.9	-0.0381123	0.0820743	-0.464363	0.643125	0.940546	1
264.147	7.3	n	279	13783.3	-0.0741057	0.025328	-2.92584	0.00375389	0.276251	1
340.161	3.84	m/z	279	4590.47	0.0244396	0.0185452	1.31784	0.188774	0.798949	1
551.2	8.99	m/z	214	46419.9	-0.132014	0.0891944	-1.48007	0.14052	0.766978	1
281.07	11.9	m/z	200	21332.7	-0.217532	0.130652	-1.66497	0.0977388	0.732049	1
319.201	6.49	m/z	163	43183	-0.155602	0.120754	-1.28859	0.199729	0.807588	1
183.149	6	m/z	279	5264.05	0.0168098	0.039324	0.427469	0.669409	0.946982	1
427.23	10.93	m/z	255	244683	0.136707	0.0694356	1.96883	0.0502006	0.61938	1
677.522	16.26	m/z	239	17522.1	0.0233391	0.0442412	0.527543	0.598368	0.93224	1
371.219	12.67	m/z	258	14940.4	0.0588154	0.0522115	1.12648	0.261145	0.821643	1
639.359	9.41	m/z	251	15237.7	0.0455801	0.0618406	0.737057	0.461866	0.899972	1
613.464	17.07	m/z	246	212546	0.0122115	0.145477	0.0839408	0.933181	0.991384	1
403.226	12.79	m/z	138	2724.63	-0.0280538	0.055009	-0.509986	0.61103	0.934274	1
527.267	11.92	m/z	253	17279.4	-0.0514404	0.0599273	-0.85838	0.3916	0.876377	1
415.109	4.23	m/z	277	6969.83	0.037756	0.0433597	0.870764	0.384732	0.876377	1
899.911	9.13	m/z	192	24956.6	0.0141856	0.0695165	0.204061	0.838553	0.975115	1
428.113	11.47	m/z	279	5754.36	-0.00553931	0.0225843	-0.245273	0.806448	0.972281	1
252.048	4.15	m/z	279	4788.89	0.0123428	0.0149583	0.825147	0.410081	0.880026	1
555.308	13.78	m/z	269	32782.8	-0.260742	0.15876	-1.64236	0.101835	0.733361	1
356.12	4.65	m/z	278	10574.1	-0.0100394	0.0542428	-0.185082	0.853316	0.977453	1
496.415	17.73	m/z	213	31138.4	-0.0600218	0.0697142	-0.86097	0.390363	0.876377	1
266.141	4.52	m/z	279	8550.81	-0.000947917	0.0391002	-0.0242433	0.980678	0.996301	1
258.145	6.15	m/z	279	5659.41	0.0395143	0.0376073	1.05071	0.294414	0.829837	1
362.232	10.77	m/z	241	11786.5	-0.02463	0.0695547	-0.35411	0.723607	0.959045	1
536.364	16.58	m/z	243	8828.36	0.0103308	0.048235	0.214176	0.830613	0.975115	1
809.68	12.31	m/z	258	7974.27	-0.0481321	0.0423919	-1.13541	0.257397	0.820215	1
717.476	15.2	m/z	153	16053.4	-0.00180841	0.0598206	-0.0302306	0.97593	0.996301	1
278.48	3.94	m/z	279	5900.42	-0.00313598	0.0195286	-0.160584	0.872551	0.979399	1
278.211	10.06	m/z	261	24871.9	0.0180702	0.0744116	0.242841	0.808343	0.972281	1
278.939	14.79	m/z	261	10767.7	-0.0757306	0.0482697	-1.5689	0.118027	0.752017	1
551.929	11.13	m/z	160	25214.8	-0.0291574	0.0619115	-0.470953	0.638429	0.938558	1
547.268	10.38	m/z	139	127884	0.00199017	0.0671571	0.0296345	0.97641	0.996301	1
307.642	13.18	m/z	279	6166.35	-0.00228552	0.027669	-0.0826023	0.934234	0.991384	1
324.143	5.72	n	278	12739.8	0.110212	0.0483999	2.27712	0.023635	0.506645	1
368.791	18.42	n	265	6711.63	0.049691	0.0462947	1.07336	0.284196	0.826926	1
283.668	5.95	m/z	278	8258.68	0.0612707	0.0343827	1.78202	0.0759739	0.691929	1
503.407	19.11	m/z	230	9819.57	-0.0330092	0.0511982	-0.644733	0.519828	0.914434	1
287.102	9.58	m/z	279	6179.05	0.0401146	0.0201861	1.98724	0.0479962	0.612901	1
442.092	9.2	m/z	279	4741.54	-0.0104154	0.0180383	-0.577404	0.56419	0.925381	1
523.804	5.59	m/z	279	5196.71	-0.00772183	0.0194748	-0.396503	0.692075	0.9515	1
297.016	5.92	n	279	13479.2	0.0306543	0.0344266	0.890425	0.374101	0.869443	1
286.201	8.66	m/z	274	2342.41	0.0166479	0.0376265	0.44245	0.658555	0.943354	1
303.206	10.88	m/z	268	19566.9	-0.168061	0.0496521	-3.38477	0.000833595	0.193972	1
647.361	14.42	m/z	198	10604	0.00264877	0.0811352	0.0326464	0.973994	0.996301	1
642.369	6.74	m/z	270	6502.48	0.0890064	0.0414073	2.14953	0.0325965	0.555427	1
363.155	7.75	m/z	279	4609.04	0.0113456	0.0205745	0.551439	0.581829	0.928634	1
281.09	7.1	n	279	4923.34	0.0470574	0.0271339	1.73427	0.0841132	0.700199	1
385.07	7.13	m/z	279	4499.54	0.0209521	0.0148112	1.41461	0.158438	0.781694	1
476.149	8.8	m/z	252	21156.8	-0.0056687	0.0712293	-0.0795838	0.93664	0.991384	1
297.144	8.55	n	279	14033.9	-0.015244	0.0381758	-0.39931	0.690008	0.950886	1
207.149	9.53	m/z	279	8014.12	0.0123136	0.0291624	0.422242	0.673214	0.947206	1
313.107	5.85	m/z	278	3451.81	-0.0346501	0.0320552	-1.08095	0.280773	0.825288	1
281.226	9.98	m/z	276	13974	-0.00569027	0.049453	-0.115064	0.908489	0.985149	1
235.058	3.66	m/z	279	4912.65	0.0205042	0.0168123	1.21959	0.223778	0.813209	1
667.82	8.29	m/z	277	6729.11	-0.0134414	0.0333465	-0.403084	0.687237	0.950886	1
275.103	11.49	m/z	126	3516.28	-0.0428711	0.0897393	-0.47773	0.633845	0.937517	1
380.127	6.87	m/z	269	71498.4	-0.219155	0.0764484	-2.8667	0.00451936	0.292662	1
535.795	6.97	m/z	278	5605.04	0.0149708	0.0272588	0.549209	0.583358	0.928752	1
391.107	9.16	m/z	279	4890.32	0.00071514	0.0190534	0.0375334	0.97009	0.996301	1
494.192	13.84	m/z	277	7592.59	0.0073927	0.0338434	0.218438	0.827269	0.975115	1
230.092	4.86	m/z	279	5685.58	0.0444293	0.034932	1.27188	0.204608	0.809958	1
343.09	8.82	m/z	278	17569.6	0.0871706	0.0346948	2.5125	0.0126261	0.414927	1
343.113	11.66	m/z	276	9011.76	0.0458807	0.046228	0.992487	0.321939	0.849673	1
449.201	10.46	m/z	158	22657.8	-0.0390049	0.0583053	-0.668977	0.504661	0.910333	1
456.142	13.6	n	35	85791.6	-0.0884015	0.24043	-0.367681	0.71793	0.958437	1
345.108	10.31	m/z	279	4986.86	0.0282005	0.0242267	1.16403	0.245532	0.815334	1
760.486	16.76	m/z	188	38211.4	-0.193413	0.109484	-1.76658	0.0792174	0.696548	1
169.532	4.15	n	278	7118.13	0.0344045	0.0382257	0.900037	0.368977	0.868827	1
360.671	11.82	m/z	158	27839.9	0.16376	0.192145	0.852273	0.395561	0.876377	1
609.346	11	m/z	261	209254	0.0443693	0.133285	0.33289	0.739516	0.959045	1
455.245	5.77	m/z	278	12068	-0.0174196	0.0479435	-0.363336	0.716664	0.957758	1
230.15	4.52	m/z	279	7363.62	0.0196877	0.0453039	0.434569	0.664253	0.945195	1
314.171	6.97	m/z	279	7773.84	0.059494	0.0388992	1.52944	0.12743	0.763037	1
279.524	14.79	m/z	254	12608.1	-0.0200969	0.0572579	-0.35099	0.725927	0.959045	1
396.222	3.89	m/z	279	7846.31	0.0385396	0.0299974	1.28477	0.200073	0.807588	1
403.548	4.78	m/z	279	5697.05	0.0600988	0.0221116	2.71798	0.00703158	0.3152	1
568.024	17.09	m/z	213	55528.7	-0.117566	0.118831	-0.989355	0.323782	0.849673	1
487.131	10.29	m/z	268	21070.5	-0.0105175	0.0499969	-0.210364	0.833564	0.975115	1
284.101	5.13	n	279	8363.63	0.00461615	0.0294022	0.157001	0.875372	0.979399	1
314.161	2.71	m/z	279	4549.65	-0.00331132	0.0189574	-0.174672	0.86148	0.978043	1
815.665	12.94	m/z	256	8478.27	0.0345125	0.0416913	0.827812	0.408642	0.880026	1
455.759	13.94	m/z	270	9346.09	0.0929652	0.044705	2.07953	0.0386354	0.575246	1
457.593	5.62	m/z	276	6190.17	-0.052821	0.0444526	-1.18826	0.235884	0.813209	1
443.195	10.93	m/z	181	358618	0.0310543	0.103897	0.298895	0.765413	0.961682	1
348.156	5.1	m/z	279	5780.86	0.00988948	0.0354529	0.278947	0.780518	0.963181	1
285.257	14.2	m/z	230	61445.2	-0.0346544	0.093296	-0.371446	0.710695	0.957071	1
356.12	3.72	m/z	277	8881.64	0.0127438	0.0556827	0.228865	0.819164	0.974349	1
372.178	13.04	m/z	259	4617.42	0.0699505	0.11033	0.63401	0.526707	0.914434	1
247.206	13.04	m/z	279	8808.64	0.0283577	0.0399204	0.710355	0.478151	0.902914	1
288.155	5.36	m/z	278	5233.62	0.077605	0.0430034	1.80462	0.0723515	0.690533	1
280.154	6.36	m/z	279	11652.4	0.0537805	0.0459268	1.171	0.242721	0.815334	1
411.863	10.33	m/z	159	23308	-0.00266277	0.0562277	-0.0473569	0.962299	0.995395	1
804.925	12.4	m/z	254	8262.27	-0.00727055	0.0453992	-0.160147	0.87291	0.979399	1
418.212	11.69	m/z	279	7791.82	0.0842073	0.0370249	2.27434	0.0238003	0.507788	1
383.185	4.73	m/z	279	8476.89	0.0149143	0.0450868	0.330792	0.741081	0.959045	1
193.101	15.02	m/z	265	17905.4	-0.0159007	0.0968178	-0.164233	0.869689	0.979399	1
449.302	14.97	m/z	274	9171.61	0.0179172	0.0379616	0.471982	0.637362	0.938315	1
481.738	5.74	m/z	278	6516.6	0.0266788	0.0400575	0.666013	0.506025	0.910348	1
240.018	4.1	m/z	279	4478.74	-0.000645618	0.012732	-0.0507082	0.959599	0.995193	1
307.126	8.58	m/z	278	16503.2	0.0787297	0.0448782	1.7543	0.0806198	0.698221	1
280.079	5.42	m/z	279	9165.75	0.0108892	0.0329271	0.330706	0.741146	0.959045	1
216.134	3.54	m/z	279	6352.37	0.0270953	0.0276891	0.978554	0.328754	0.849718	1
336.253	11.71	m/z	124	4561.62	-0.00356203	0.0709548	-0.0502013	0.960064	0.995377	1
605.672	9.43	m/z	263	8082.77	-0.0530665	0.0538905	-0.984709	0.325788	0.849673	1
312.658	3.07	m/z	279	5900.11	0.037516	0.0240502	1.5599	0.120058	0.752017	1
519.389	15.38	m/z	154	40262.6	-0.00425181	0.049753	-0.0854584	0.932028	0.991384	1
404.177	2.06	m/z	266	26439	-0.00462647	0.0707433	-0.065398	0.947912	0.992158	1
456.205	7.25	m/z	266	17976.8	-0.0653035	0.0546797	-1.19429	0.233558	0.813209	1
329.471	5.47	m/z	279	4496.42	0.00280214	0.0193529	0.144792	0.884993	0.982328	1
459.209	5.64	m/z	279	7238.42	0.0180199	0.0300912	0.598843	0.549825	0.920001	1
344.218	9.11	m/z	275	15345.9	0.0784321	0.0582951	1.34543	0.179735	0.793258	1
362.117	9.41	m/z	248	67577.3	-0.379584	0.0913314	-4.15612	4.64e-05	0.059416	0.321498
629.456	15.04	m/z	172	36060.6	0.0702324	0.0788264	0.890976	0.374398	0.869443	1
872.955	13.56	m/z	220	11936.7	-0.0335675	0.064555	-0.519982	0.603675	0.933099	1
430.773	16.9	m/z	275	8922.52	-0.0193847	0.0425228	-0.455866	0.648892	0.942198	1
663.406	6.28	n	24	63831.3	-1.01767	0.614433	-1.65627	0.136258	0.766978	1
1223.74	10.95	n	71	284660	-0.0597829	0.164106	-0.364295	0.717174	0.957798	1
443.348	13.27	m/z	235	18244.9	0.02007	0.0684291	0.293296	0.76959	0.96211	1
339.13	5.59	m/z	279	4158.13	0.0400649	0.0226282	1.77057	0.0778598	0.695722	1
317.149	5.1	m/z	276	9246.89	0.00940607	0.0498047	0.188859	0.85036	0.97736	1
242.186	4.02	m/z	279	15695.3	0.0176763	0.0218085	0.810523	0.418417	0.880517	1
336.606	3.14	m/z	279	3799.65	-0.0156434	0.0162243	-0.964195	0.335888	0.853466	1
648.234	11.61	m/z	229	13699.9	0.0132706	0.0627171	0.211595	0.832639	0.975115	1
321.1	3.51	m/z	279	6207.39	-0.0224787	0.0282324	-0.796202	0.426676	0.885377	1
289.101	5.77	m/z	269	10248.8	-0.133459	0.0548721	-2.43219	0.0157463	0.442276	1
626.33	12.21	m/z	116	41708.6	0.306457	0.141014	2.17323	0.0322496	0.555427	1
572.946	8.48	m/z	274	7520.33	0.0208833	0.0375275	0.556481	0.578394	0.928161	1
320.171	4.08	m/z	279	4939.07	0.0181431	0.0226469	0.80113	0.423823	0.883395	1
449.339	17.12	m/z	279	9709.21	-0.0131218	0.0376998	-0.348062	0.728089	0.959045	1
728.362	11.18	m/z	265	7073.61	-0.0315356	0.0393961	-0.800476	0.424243	0.883395	1
387.252	12.64	m/z	201	32826.1	-0.0933498	0.0859054	-1.08666	0.278674	0.825288	1
270.123	5.85	m/z	279	5328.25	0.0213895	0.0275765	0.775644	0.438698	0.891282	1
375.116	7.28	m/z	279	5454.1	0.101238	0.0372157	2.72031	0.0069837	0.3152	1
271.141	5.2	m/z	279	10324.8	-0.0100723	0.0372663	-0.27028	0.787169	0.965339	1
356.243	10.56	m/z	276	8847.39	-0.0645809	0.0435338	-1.48346	0.139236	0.766978	1
158.027	3.97	m/z	279	30560.8	0.0195969	0.0592728	0.330622	0.741209	0.959045	1
508.916	7.57	m/z	279	7550.28	0.00730882	0.0354418	0.20622	0.836788	0.975115	1
470.192	11.21	m/z	270	7770.62	-0.0963052	0.0484158	-1.98913	0.0478227	0.612901	1
375.116	4.81	m/z	279	4701.12	0.0280906	0.0215352	1.3044	0.193305	0.80366	1
776.885	12.16	m/z	242	8343.04	-0.004684	0.0407375	-0.11498	0.90857	0.985149	1
226.155	7.3	m/z	247	10307.5	0.066114	0.0782196	0.845236	0.39891	0.877296	1
270.181	7.2	m/z	279	6343.95	0.0113039	0.0242272	0.466581	0.64121	0.93957	1
635.181	12	m/z	273	6769.88	0.0704226	0.0401554	1.75375	0.0807341	0.698221	1
377.145	6.92	m/z	274	40239.1	-0.0491877	0.0511501	-0.961635	0.337185	0.853466	1
215.048	3.94	m/z	279	24031.6	0.00185049	0.0475423	0.0389231	0.968983	0.995987	1
460.171	9.75	m/z	279	5319.32	0.0276467	0.0328976	0.840388	0.401501	0.878512	1
311.055	4.4	m/z	279	5238.53	0.00458242	0.0219631	0.208642	0.834899	0.975115	1
342.108	4.2	m/z	279	7298.47	0.0346099	0.0286986	1.20598	0.228975	0.813209	1
352.066	12.64	m/z	276	7050.04	-0.0256538	0.0379776	-0.675499	0.499996	0.907515	1
271.141	8.32	m/z	244	132890	-0.369169	0.148632	-2.48379	0.013767	0.424268	1
567.757	4.15	m/z	278	6167.37	0.0175871	0.0310812	0.565843	0.572014	0.925381	1
286.212	10.41	m/z	279	8823.97	0.00789993	0.0368163	0.214577	0.830274	0.975115	1
330.06	2.99	m/z	279	6257.61	0.0112943	0.0172052	0.656448	0.512144	0.912204	1
603.459	15.06	m/z	210	13081	-0.0136836	0.0804464	-0.170096	0.865121	0.978148	1
377.215	9.16	m/z	279	4879.31	0.0333373	0.021741	1.53338	0.126456	0.763037	1
488.298	11.97	m/z	261	14635.5	-0.0461491	0.0537261	-0.858969	0.391252	0.876377	1
625.39	16.34	m/z	244	6661.23	0.00254039	0.0475654	0.0534084	0.957456	0.994458	1
455.159	6.05	m/z	46	92398.7	-1.15442	0.297739	-3.87731	0.000611738	0.17849	1
479.274	6.99	m/z	279	6281.25	0.068786	0.0353421	1.94629	0.0527491	0.62989	1
290.102	8.63	m/z	279	5853.57	0.011943	0.0242007	0.493495	0.622099	0.935983	1
368.191	13.25	m/z	168	35692.2	-0.0188345	0.0758231	-0.2484	0.804191	0.971724	1
370.244	5.1	n	279	12714.5	0.0358793	0.0235916	1.52085	0.129572	0.763109	1
366.148	7.83	m/z	258	154969	-0.229066	0.0832029	-2.7531	0.0063789	0.311488	1
585.488	15.14	m/z	237	12876.4	0.0218534	0.0494153	0.44224	0.658773	0.943354	1
771.444	16.21	m/z	197	21817.5	-0.046605	0.181404	-0.256913	0.797553	0.968857	1
665.365	18.98	m/z	231	9821.26	-0.0400926	0.0449151	-0.892631	0.373117	0.869443	1
339.122	10.08	m/z	279	4489.13	-0.0123479	0.0247445	-0.499015	0.618211	0.935983	1
429.221	10.21	m/z	238	19037.1	-0.113811	0.101466	-1.12167	0.263292	0.821643	1
215.099	2.69	n	279	7110.53	-0.0181809	0.0213247	-0.852576	0.394717	0.876377	1
713.135	12.12	m/z	251	6560.12	0.0229998	0.0401082	0.573443	0.566928	0.925381	1
235.107	4.68	m/z	279	9130.29	-0.0507224	0.0234347	-2.16441	0.0313876	0.555427	1
262.107	6.21	m/z	245	55992.7	-0.0116881	0.117422	-0.0995398	0.920801	0.989396	1
314.661	13.56	n	278	3743.61	-0.0551799	0.0361978	-1.5244	0.128689	0.763109	1
345.144	8.95	m/z	279	7159.05	0.0125842	0.0343391	0.366468	0.714328	0.957154	1
625.93	16.79	m/z	180	68457.2	-0.000636141	0.0959351	-0.00663095	0.994718	0.998028	1
199.148	10.98	m/z	279	6825.53	0.00249444	0.0328556	0.0759213	0.939543	0.991384	1
526.274	7.78	m/z	275	6293.92	0.0267194	0.0396757	0.673446	0.501301	0.908526	1
671.372	6.31	m/z	276	4990.71	0.0375861	0.0314293	1.19589	0.232894	0.813209	1
677.888	6.23	m/z	270	5881.82	-0.0133305	0.0409834	-0.325265	0.745265	0.959045	1
324.165	1.87	m/z	269	10460.9	0.0247884	0.0531288	0.466571	0.641232	0.93957	1
238.132	7.98	n	279	5131.38	0.0203982	0.0275584	0.740181	0.45989	0.899527	1
220.122	10.9	m/z	256	9735.01	0.0449611	0.0569711	0.789191	0.430827	0.887246	1
335.1	10.08	m/z	279	6331.48	0.00720995	0.0258447	0.278972	0.780499	0.963181	1
253.118	2.16	m/z	279	12774.5	-0.06558	0.0555088	-1.18144	0.238562	0.813209	1
286.128	3.79	m/z	278	11053.3	-0.0653506	0.0629104	-1.03879	0.299919	0.834191	1
300.155	5.69	m/z	279	8314.59	0.0372211	0.0362792	1.02596	0.305909	0.839115	1
286.187	5.54	m/z	279	4291.26	0.0092398	0.027594	0.334848	0.738023	0.959045	1
522.26	7.6	m/z	165	66284.7	-0.128078	0.150286	-0.852231	0.395541	0.876377	1
663.82	8.66	m/z	267	6658.25	-0.0140003	0.0393756	-0.355558	0.72249	0.959045	1
498.279	7.4	m/z	273	9560.08	0.0327994	0.0462377	0.709366	0.47878	0.903295	1
342.163	5.49	m/z	273	5787.69	0.0225663	0.0490983	0.459615	0.646205	0.940922	1
274.093	4.43	m/z	279	16804.7	-0.0282501	0.0432617	-0.653006	0.514358	0.912935	1
288.192	2.81	m/z	279	7060.96	-0.0215784	0.0286211	-0.753933	0.451605	0.897991	1
501.616	6.44	m/z	275	6355.72	0.0584311	0.038639	1.51223	0.131769	0.763109	1
277.049	6.49	m/z	279	4488.09	0.0145459	0.0231349	0.628746	0.530094	0.914434	1
554.322	16.28	m/z	217	20107.9	-0.143502	0.057302	-2.5043	0.0131246	0.422812	1
236.176	4.05	m/z	279	5549	0.0424734	0.0303509	1.39941	0.162938	0.781694	1
276.098	3.94	m/z	279	7305.83	0.0627778	0.0328501	1.91104	0.0571524	0.644382	1
247.639	3.35	m/z	269	7052.32	-0.0214388	0.035525	-0.603485	0.546758	0.918732	1
595.848	7.1	m/z	22	61385.2	-0.428626	0.586967	-0.730238	0.492759	0.904667	1
386.134	9.48	m/z	279	4309.99	-0.00243474	0.0201201	-0.12101	0.903781	0.98492	1
368.197	10.36	m/z	251	11256.2	-0.168918	0.0602798	-2.80223	0.00552358	0.292662	1
376.15	8.27	m/z	279	4801.79	0.0175973	0.0209974	0.838069	0.402799	0.879136	1
254.102	5.1	m/z	279	5482.18	-0.0274461	0.0254655	-1.07778	0.282181	0.826926	1
288.63	2.59	m/z	279	4585.64	0.0117904	0.0226491	0.520571	0.60313	0.933089	1
155.118	9.35	m/z	278	11098.3	-0.00186218	0.0655771	-0.0283967	0.977369	0.996301	1
232.129	1.53	m/z	279	4824.12	0.0352789	0.0366503	0.962583	0.336695	0.853466	1
308.091	8.35	m/z	278	8976.15	0.00536602	0.0384689	0.13949	0.889177	0.982463	1
474.224	9.58	m/z	244	14961.9	-0.103559	0.0714708	-1.44896	0.148805	0.773244	1
476.326	15.14	m/z	271	51574.7	-0.0543695	0.0532158	-1.02168	0.307957	0.840199	1
324.622	3.17	m/z	279	4712.73	-0.0269464	0.0190376	-1.41543	0.158197	0.781694	1
404.16	8.32	m/z	277	6490.54	0.0281018	0.0388653	0.723055	0.470333	0.902454	1
427.883	10.21	m/z	164	62180.3	0.087533	0.086883	1.00748	0.315467	0.846569	1
493.245	5.67	m/z	275	11414.2	0.00935206	0.0484927	0.192855	0.847232	0.976559	1
507.321	17.76	m/z	218	16347.5	-0.00627183	0.124298	-0.050458	0.959811	0.995264	1
298.176	5.92	m/z	267	11583.6	0.0586349	0.0588191	0.996868	0.319841	0.849559	1
280.058	2.79	m/z	277	11009.7	-0.045689	0.0641485	-0.712238	0.476992	0.902914	1
361.246	11.69	m/z	58	169303	0.154344	0.184982	0.834371	0.409427	0.880026	1
448.269	11.23	m/z	231	11192	-0.0224441	0.0682131	-0.329028	0.742473	0.959045	1
388.11	2.41	m/z	277	7213.27	-0.0408131	0.033285	-1.22617	0.221307	0.813209	1
743.447	16.3	m/z	271	165211	0.219711	0.112015	1.96144	0.0509836	0.621302	1
315.097	5.92	m/z	279	4101.45	0.0306586	0.0207257	1.47925	0.140342	0.766978	1
269.141	9.56	n	243	7820.84	0.00105481	0.0748926	0.0140843	0.988776	0.996301	1
271.108	6.64	m/z	279	4927.75	0.0382584	0.0191026	2.00279	0.0462886	0.612901	1
223.071	6.39	m/z	279	4003.96	0.00886391	0.0180461	0.491181	0.623732	0.935983	1
410.269	12.72	m/z	261	21989.7	0.119694	0.0679246	1.76216	0.0793587	0.696548	1
362.135	7.7	m/z	279	7075.61	0.0236888	0.0377006	0.62834	0.530359	0.914434	1
546.772	7.28	m/z	276	5394.33	0.0613079	0.0303575	2.01953	0.0445211	0.612901	1
434.324	13.41	m/z	219	20568.4	-0.0190925	0.0634703	-0.30081	0.763887	0.961682	1
323.1	7.88	m/z	279	7618.32	0.0602839	0.0362207	1.66435	0.0973055	0.732049	1
241.179	5.87	n	279	5445.85	0.0509616	0.028773	1.77116	0.0777623	0.695722	1
425.149	6.1	m/z	235	72520.9	-0.303233	0.0922204	-3.28813	0.00118589	0.20056	1
425.25	4.68	m/z	278	7470.17	0.0314062	0.0384976	0.815797	0.415402	0.880026	1
479.273	11.39	n	187	30793.2	0.0251006	0.109938	0.228316	0.81969	0.974349	1
328.061	11.64	m/z	279	4502.44	0.0110734	0.0302791	0.365713	0.714891	0.957154	1
462.538	5.42	m/z	279	4319.73	0.0281026	0.0237351	1.18401	0.237542	0.813209	1
274.141	11.8	m/z	276	3650.99	0.0372165	0.0435022	0.855509	0.393106	0.876377	1
359.123	6.03	m/z	279	5280.79	0.018252	0.0290548	0.628191	0.530457	0.914434	1
694.979	15.84	m/z	196	16344.9	-0.067642	0.047237	-1.43197	0.153988	0.779381	1
403.272	18.42	m/z	214	11475.2	0.146662	0.106017	1.38338	0.168224	0.786559	1
293.09	3.22	m/z	279	11207.4	-0.000860531	0.0169392	-0.050801	0.959525	0.995193	1
264.018	8.95	m/z	279	17337.9	0.0228773	0.0239765	0.954158	0.340933	0.853466	1
445.295	13.75	m/z	271	18745.5	-0.0457019	0.0484825	-0.942647	0.346809	0.857283	1
251.626	3.07	m/z	279	4320.76	0.0178851	0.0209311	0.854476	0.393666	0.876377	1
695.851	10.98	m/z	255	8913.7	-0.0511559	0.0466098	-1.09754	0.273585	0.824084	1
398.695	4.98	m/z	276	5945.02	0.0480681	0.0456103	1.05389	0.292972	0.829791	1
393.176	9.58	m/z	187	70243.5	0.0434506	0.209666	0.207237	0.836087	0.975115	1
316.651	8.29	m/z	216	57977.6	-0.11194	0.0940362	-1.19039	0.235401	0.813209	1
394.132	10.93	m/z	248	19678.4	0.0878611	0.0849433	1.03435	0.302114	0.836678	1
384.274	11.71	m/z	275	12091.6	-0.0232642	0.0467343	-0.497797	0.619076	0.935983	1
578.476	16.81	m/z	252	19209.2	-0.138455	0.162753	-0.850707	0.395845	0.876377	1
440.149	6.87	m/z	278	108944	-0.326686	0.0988277	-3.30561	0.00108843	0.200435	1
531.94	6.72	m/z	277	5585.95	0.0353712	0.0345051	1.0251	0.306322	0.839541	1
269.142	2.91	m/z	279	4351.21	0.0137492	0.0207341	0.663121	0.507869	0.910348	1
332.091	4.08	m/z	276	22772.3	-0.0171706	0.0941868	-0.182303	0.855495	0.977453	1
260.152	8.29	n	273	37483.4	-0.299552	0.0678874	-4.41247	1.54e-05	0.0266878	0.106751
129.971	1.4	n	279	5286.12	0.000414576	0.0249602	0.0166095	0.986761	0.996301	1
300.192	2.81	m/z	279	9157.01	0.0523366	0.0392956	1.33187	0.184126	0.797743	1
376.15	8.45	m/z	279	4680.34	0.0222472	0.0193546	1.14945	0.251476	0.818537	1
351.131	12.99	m/z	276	3790.71	-0.0104998	0.0190673	-0.550671	0.582361	0.928634	1
515.265	8.58	m/z	267	8576.93	0.104492	0.0543352	1.9231	0.0556654	0.638473	1
281.186	9.93	m/z	278	10914.7	0.0402593	0.048895	0.823383	0.411084	0.880026	1
277.082	3.84	m/z	279	4505.57	0.0281846	0.025804	1.09226	0.27578	0.825288	1
394.171	2.66	m/z	273	8648.52	0.0210881	0.0461332	0.457114	0.647998	0.942191	1
305.111	7.35	m/z	279	4592.57	-0.00151592	0.0207506	-0.0730544	0.941822	0.991397	1
240.12	6.39	m/z	279	6574.32	0.0173811	0.0376388	0.461787	0.644639	0.940839	1
616.426	16.84	m/z	215	3722.34	-0.00115554	0.0379819	-0.0304234	0.975762	0.996301	1
564.642	9.73	m/z	253	10774.2	0.0203289	0.0568302	0.357713	0.720895	0.959045	1
261.123	6.36	m/z	279	4686.15	0.0255345	0.0295657	0.863651	0.388614	0.876377	1
234.098	4.05	n	279	3772.37	-0.00763649	0.0173576	-0.43995	0.660357	0.943911	1
473.57	5.77	m/z	275	9265.34	0.0673417	0.0477144	1.41135	0.159415	0.781694	1
277.118	5.9	m/z	279	5439.52	0.0285778	0.0297543	0.960459	0.33776	0.853466	1
1035.63	5.59	n	84	53520.5	-0.152442	0.277151	-0.550033	0.584182	0.928752	1
738.377	17	m/z	158	23240.1	-0.0811333	0.112185	-0.723208	0.470832	0.902454	1
505.161	3.72	m/z	271	9517.42	-0.00672893	0.0486141	-0.138415	0.890028	0.982756	1
507.792	5.18	m/z	277	5274.74	-0.0191282	0.0358562	-0.533468	0.594191	0.931522	1
293.084	11.23	m/z	273	146289	0.196991	0.158809	1.24042	0.216015	0.813209	1
465.617	10.18	m/z	244	7589.96	0.0796387	0.0578314	1.37708	0.169918	0.788084	1
373.171	3.32	m/z	273	13756.9	0.0780224	0.0609875	1.27932	0.202005	0.807588	1
338.431	5.18	m/z	278	5091.83	0.0216933	0.0311413	0.696609	0.486703	0.903318	1
630.796	6.39	m/z	276	5493.25	0.00304751	0.0362745	0.0840126	0.933115	0.991384	1
306.17	6.84	m/z	274	12960	0.0659259	0.0579978	1.1367	0.256785	0.820215	1
727.38	8.9	m/z	250	7804.75	0.0704422	0.0473592	1.4874	0.138341	0.766978	1
652.454	16.88	m/z	217	10370.7	0.0515249	0.0958762	0.537411	0.591626	0.931263	1
458.296	5.01	m/z	48	187038	0.253234	0.503445	0.503003	0.618635	0.935983	1
283.126	5.97	m/z	279	4449.55	0.0084019	0.0277638	0.302621	0.762432	0.961682	1
432.202	9.08	m/z	160	100811	-0.0563092	0.140781	-0.399977	0.689806	0.950886	1
370.197	8.8	m/z	253	10919.8	0.0706775	0.0602529	1.17301	0.242041	0.814321	1
332.638	3.04	m/z	279	3863.69	-0.0182373	0.0210656	-0.86574	0.38747	0.876377	1
234.037	4.96	m/z	279	3197.55	0.00047012	0.017904	0.0262578	0.979073	0.996301	1
451.229	14.9	m/z	168	16143.1	0.0372551	0.0803753	0.463514	0.643716	0.940546	1
240.149	7.3	m/z	166	16184.5	-0.048301	0.0869883	-0.555259	0.579617	0.92819	1
541.796	6.54	m/z	273	5252.91	0.0133182	0.0350235	0.380266	0.704082	0.955209	1
412.215	9.04	m/z	269	8694.34	-0.0530911	0.0476834	-1.11341	0.266652	0.821643	1
409.365	17.76	m/z	237	41265.4	0.140136	0.077755	1.80227	0.07295	0.690533	1
516.251	6.49	m/z	275	4866.5	0.0212691	0.0349292	0.608919	0.543145	0.917458	1
478.262	11.92	m/z	241	13586.8	0.00912576	0.064626	0.141209	0.887839	0.982328	1
397.346	15.86	m/z	253	8252.35	-0.0282719	0.0460916	-0.613385	0.540247	0.916358	1
324.192	5.9	m/z	273	7392.47	0.00101885	0.0554554	0.0183724	0.985357	0.996301	1
273.123	9.9	m/z	279	5099.34	-0.0311033	0.0291767	-1.06603	0.287446	0.827355	1
427.164	9.56	m/z	231	7764.05	0.138102	0.187933	0.734847	0.463285	0.901293	1
275.089	6.69	m/z	279	6222.08	0.0450403	0.0288731	1.55994	0.120049	0.752017	1
656.367	6.15	m/z	270	5664.23	-0.00420628	0.0390769	-0.107641	0.91437	0.987801	1
424.17	4.15	m/z	279	5805.24	0.0608802	0.0285573	2.13186	0.0340014	0.555427	1
198.056	4.25	m/z	219	48943.8	-0.115146	0.0840008	-1.37077	0.172056	0.79023	1
259.154	8.06	m/z	279	8078.64	0.0552109	0.0377328	1.46321	0.144677	0.769909	1
449.212	10.29	m/z	269	41202.1	0.0333056	0.0496822	0.670373	0.503267	0.909787	1
449.303	15.93	m/z	279	6258.12	-0.0506757	0.0305656	-1.65793	0.098595	0.732049	1
368.145	5.05	m/z	279	9299.37	-0.0156014	0.0455522	-0.342496	0.732268	0.959045	1
285.221	11.26	m/z	278	5579.16	-0.0143731	0.0384075	-0.374226	0.708556	0.955783	1
375.155	10.56	m/z	279	5075.6	-0.0102818	0.0303631	-0.338627	0.735177	0.959045	1
814.175	12.02	m/z	229	11574.3	0.0200906	0.0593777	0.338353	0.73545	0.959045	1
243.109	3.27	m/z	279	8071.08	0.00368979	0.0293385	0.125766	0.900019	0.984373	1
383.2	5.95	m/z	279	4595.7	-0.025624	0.0318097	-0.805542	0.421279	0.882788	1
310	10.61	m/z	20	85823.4	-0.0670843	0.960765	-0.0698239	0.948728	0.992158	1
180.088	3.17	m/z	279	24376.5	-0.134259	0.0909217	-1.47665	0.141039	0.767029	1
361.164	8.9	m/z	279	3846.5	0.0473532	0.0246558	1.92058	0.0559319	0.638473	1
384.274	10.44	m/z	274	14079.4	-0.0297561	0.0464345	-0.640818	0.522245	0.914434	1
288.116	2.38	n	279	23266.7	0.00175375	0.0424012	0.0413609	0.967041	0.99577	1
288.019	10.61	m/z	19	87385.9	0.175295	0.548665	0.319493	0.779638	0.963181	1
687.353	9.38	m/z	260	6190.04	0.0554623	0.04007	1.38413	0.167665	0.785531	1
289.118	4.45	m/z	279	5149.28	0.00380152	0.0325156	0.116914	0.907023	0.985149	1
310.095	2.51	m/z	47	75222.3	-0.741298	0.486327	-1.52428	0.13999	0.766978	1
363.674	4.02	m/z	279	4674.96	0.0106452	0.0283596	0.375366	0.707709	0.955783	1
228.106	3.94	m/z	279	5682.95	-0.0108838	0.0330175	-0.329638	0.741952	0.959045	1
451.157	1.04	m/z	174	36161.1	-0.115475	0.0643915	-1.79332	0.0749911	0.691929	1
261.163	5.15	m/z	279	7317.63	0.0108546	0.047193	0.230004	0.818279	0.97433	1
447.054	14.54	m/z	24	85062.5	-0.103289	0.454509	-0.227254	0.826721	0.975115	1
273.217	9.73	m/z	215	250370	-0.170532	0.0976802	-1.74582	0.0824845	0.698221	1
252.048	3.84	m/z	279	2929.3	-0.00263733	0.0117695	-0.224081	0.822879	0.974349	1
285.217	8.78	m/z	263	6256.33	0.0677499	0.053232	1.27273	0.204383	0.809958	1
430.29	16.86	m/z	200	73824.4	-0.0133656	0.117462	-0.113787	0.909541	0.985325	1
654.33	8.66	m/z	264	6218.21	-0.0831249	0.047001	-1.76858	0.0782727	0.695825	1
273.086	6.39	m/z	279	20368.2	0.0753301	0.0410734	1.83403	0.067847	0.676413	1
358.219	4.3	m/z	278	5650.17	0.0251264	0.0346111	0.725962	0.468549	0.902177	1
482.728	4.43	m/z	279	5215.04	0.0141931	0.0279094	0.508544	0.611524	0.934274	1
487.223	3.94	m/z	279	4894.03	0.00246604	0.0309243	0.0797442	0.936505	0.991384	1
399.186	9.08	m/z	244	16520.9	0.0952593	0.080331	1.18584	0.23699	0.813209	1
276.084	7.62	m/z	279	3778.77	0.0326282	0.0231891	1.40705	0.160664	0.781694	1
370.199	9.11	m/z	279	4941.17	-0.0157406	0.0245572	-0.640977	0.52213	0.914434	1
274.107	6.76	m/z	277	7380.83	0.0264106	0.041916	0.630083	0.529225	0.914434	1
333.156	7.4	m/z	279	5100.74	0.0132402	0.0299084	0.442691	0.658375	0.943354	1
286.176	7.65	m/z	279	5056.72	0.0303679	0.0251658	1.20671	0.228693	0.813209	1
520.923	7.96	m/z	275	6988.09	-0.0352822	0.0412648	-0.855021	0.393378	0.876377	1
466.36	15.59	m/z	252	4360.15	-0.0103256	0.0500496	-0.206308	0.836739	0.975115	1
277.612	10.88	m/z	276	4237.44	0.0270392	0.0385978	0.700538	0.484256	0.903318	1
401.329	17.07	m/z	194	11285.8	-0.0536723	0.0777938	-0.68993	0.49119	0.904667	1
285.134	4.35	m/z	279	8491.31	-0.0241427	0.025023	-0.964819	0.335575	0.853466	1
291.206	8.09	m/z	227	5956.11	0.115239	0.0704216	1.63642	0.103317	0.736417	1
460.709	7.65	m/z	275	5826.1	-0.0178119	0.0371355	-0.479647	0.631908	0.937294	1
205.548	2.74	m/z	279	4111.56	0.058055	0.0215122	2.6987	0.00743948	0.315479	1
562.837	11.31	m/z	241	7357.91	0.00493809	0.0509005	0.0970146	0.922806	0.989509	1
213.123	2.43	m/z	279	3757.31	0.00412412	0.0172706	0.238795	0.811462	0.972281	1
777.161	12.47	m/z	240	8602.84	-0.058079	0.0415481	-1.39787	0.163633	0.783042	1
542.207	7.88	m/z	274	7687.85	0.0740074	0.0491363	1.50616	0.133324	0.763109	1
380.145	5.03	m/z	279	3476.73	0.0238858	0.022965	1.04009	0.299309	0.834132	1
626.012	11.66	m/z	145	48836.1	0.0364411	0.0710001	0.513255	0.608709	0.933817	1
282.082	3.12	n	279	4426.44	0.0100977	0.0228318	0.442263	0.658685	0.943354	1
595.092	15.91	m/z	21	81627.7	-0.0983899	0.359383	-0.273775	0.797813	0.968917	1
239.139	5.49	m/z	279	6843.95	0.0262307	0.0359285	0.730082	0.466029	0.901804	1
237.164	14.13	m/z	267	65200.5	-0.0804416	0.0785457	-1.02414	0.306819	0.839872	1
190.167	15.95	m/z	104	650.75	0.010432	0.0751559	0.138805	0.889953	0.982756	1
390.109	5.52	m/z	53	62076.3	-0.454475	0.335047	-1.35645	0.183895	0.797454	1
415.23	5.95	m/z	276	4358.14	0.0340029	0.0418203	0.81307	0.416967	0.880026	1
307.069	2.01	m/z	276	7106.26	0.00453503	0.0690144	0.0657113	0.947661	0.992158	1
352.148	5.03	m/z	276	6382.63	0.0292617	0.0430924	0.679045	0.49775	0.906051	1
381.182	4.98	m/z	279	4040.27	-0.0132181	0.0252454	-0.523585	0.601035	0.93224	1
506.267	9.96	m/z	243	14316.9	-0.118587	0.0809798	-1.46441	0.144543	0.769909	1
672.357	6.72	m/z	274	5650.05	0.065176	0.0372062	1.75175	0.0810786	0.698221	1
401.489	17.07	m/z	248	7353.28	0.0170552	0.0441814	0.386026	0.699855	0.953167	1
373.139	11	m/z	276	4252.48	0.0363819	0.0350999	1.03652	0.300979	0.8358	1
229.127	10.9	m/z	250	10529.1	0.0527463	0.0612623	0.860993	0.390175	0.876377	1
668.403	15.62	m/z	236	7363.97	0.0407642	0.0645364	0.631647	0.528315	0.914434	1
515.199	12.14	m/z	231	26054.3	-0.169704	0.101805	-1.66695	0.0970664	0.732049	1
305.127	10.93	m/z	262	37864.4	0.11956	0.0524712	2.27859	0.0236011	0.506645	1
199.006	6.1	m/z	101	900.172	-0.0739886	0.0625513	-1.18285	0.240374	0.813209	1
332.16	6.08	m/z	279	3754.22	0.0115528	0.0182445	0.63322	0.527174	0.914434	1
728.391	12.24	m/z	243	5877.76	0.0812928	0.0420008	1.9355	0.0542585	0.637675	1
405.667	10.01	m/z	242	20220.6	0.0300006	0.0740319	0.405238	0.685709	0.950886	1
401.859	10.64	m/z	115	48628.2	0.0241956	0.0674922	0.358495	0.720786	0.959045	1
332.092	9.3	m/z	168	59430.2	0.204623	0.172147	1.18865	0.236533	0.813209	1
195.113	5.67	m/z	279	1697.46	-0.0176157	0.0241787	-0.728566	0.466955	0.901888	1
375.224	2.61	m/z	278	6001.61	-0.0270056	0.0311251	-0.867645	0.386431	0.876377	1
360.159	3.12	m/z	279	3841.87	-0.00153212	0.0240763	-0.0636359	0.949311	0.992158	1
351.231	13.13	m/z	194	20766.1	-0.186757	0.101787	-1.83479	0.0682851	0.676413	1
330.144	8.06	m/z	278	3886.98	0.0448441	0.0255698	1.75379	0.0807065	0.698221	1
447.143	5.13	m/z	262	9803.45	-0.0110753	0.119503	-0.0926784	0.926239	0.991384	1
631.424	15.23	m/z	182	14530.8	0.0477426	0.0780639	0.611584	0.541686	0.91686	1
509.226	10.51	m/z	259	6928.83	-0.0385159	0.0476737	-0.807905	0.419987	0.881518	1
301.096	4.98	m/z	279	3964.11	-0.0190412	0.0210987	-0.902482	0.367677	0.868827	1
258.074	7.4	m/z	279	5986.52	0.0877064	0.0306827	2.8585	0.00461837	0.292662	1
351.514	5.39	m/z	277	6290.55	0.0359523	0.0456704	0.787212	0.431912	0.887336	1
635.361	5.9	m/z	273	3986.77	0.00229013	0.0348802	0.065657	0.947705	0.992158	1
439.192	0.77	m/z	204	18562.1	0.0349828	0.0618321	0.565771	0.572258	0.925381	1
186.072	2.54	n	279	3698.61	0.0294545	0.0261659	1.12568	0.261389	0.821643	1
282.065	8.95	m/z	279	3580.44	0.0188579	0.0250567	0.752608	0.452399	0.897991	1
539.207	11.49	m/z	236	10148.1	0.0130792	0.0573899	0.227901	0.819946	0.974349	1
448.776	11.41	m/z	254	5639.26	0.00092417	0.0435252	0.021233	0.983079	0.996301	1
386.134	9.13	m/z	279	4195.25	0.0142843	0.0227424	0.628093	0.530521	0.914434	1
234.079	5.34	m/z	64	81661	-0.338604	0.32557	-1.04003	0.304006	0.837162	1
455.894	5.15	m/z	277	4110.9	-0.00924557	0.0311511	-0.296797	0.766872	0.961682	1
267.134	3.24	m/z	279	4658.9	-0.0224872	0.0213527	-1.05313	0.293306	0.829791	1
437.178	10.98	m/z	261	6937.23	0.00911642	0.0726666	0.125455	0.900272	0.984373	1
266.136	9.73	m/z	276	6897.17	0.0225142	0.047674	0.472254	0.637166	0.938255	1
307.14	8.53	m/z	275	13952.1	-0.0272287	0.0704349	-0.38658	0.699404	0.953167	1
463.259	7.52	m/z	279	3608.58	0.0277008	0.0247358	1.11986	0.263855	0.821643	1
414.188	5.85	m/z	279	4112.93	-0.0121868	0.0251615	-0.484342	0.628571	0.937294	1
451.363	15.55	m/z	36	239135	NA	NA	NA	NA	NA	NA
244.124	2.38	m/z	279	4118.06	0.01156	0.018684	0.618712	0.536674	0.91605	1
307.122	4.05	m/z	279	6014.96	0.000238807	0.0273438	0.00873351	0.993039	0.997826	1
815.916	12.94	m/z	222	5072.28	0.0443788	0.0411868	1.0775	0.282595	0.826926	1
281.063	7.45	m/z	279	4923.65	0.00160989	0.0265875	0.0605508	0.951766	0.992264	1
312.926	16.04	m/z	229	4516.08	-0.0230925	0.0439921	-0.524923	0.600221	0.93224	1
502.777	15.68	m/z	211	8604.79	-0.026083	0.0421998	-0.618083	0.537293	0.91626	1
386.253	13.41	n	239	9363.6	-0.0218494	0.0579293	-0.377174	0.70642	0.9557	1
427.284	12.38	m/z	268	27383.4	0.0474614	0.094868	0.500288	0.617336	0.935983	1
405.263	12.02	m/z	218	19554.3	-0.123718	0.0896163	-1.38053	0.169029	0.787051	1
431.566	5.62	m/z	269	6235.16	0.0400348	0.0517739	0.773262	0.440128	0.892416	1
491.549	5.34	m/z	278	4654.63	-0.0352331	0.0260436	-1.35285	0.17734	0.792437	1
194.142	10.36	n	279	4860.32	0.006694	0.0287232	0.233052	0.815913	0.973927	1
543.942	11.21	m/z	159	16065.1	0.079579	0.0647891	1.22828	0.221496	0.813209	1
355.701	3.44	m/z	278	5717.74	-0.0355187	0.0351339	-1.01095	0.313027	0.84535	1
511.932	6.54	m/z	273	4375.14	0.0445842	0.0452231	0.985872	0.325181	0.849673	1
306.648	1.38	m/z	243	9100.7	0.0194777	0.063	0.30917	0.75749	0.960861	1
609.346	10.44	m/z	278	58454.3	-0.0144346	0.0916239	-0.157542	0.874946	0.979399	1
479.353	17.34	m/z	223	8227.28	0.0308076	0.0578588	0.532462	0.595012	0.93162	1
531.752	6.08	m/z	279	3553.54	-0.00576751	0.0261505	-0.220551	0.825624	0.975115	1
183.149	6.72	m/z	279	3944.41	0.0148856	0.0188549	0.789484	0.430583	0.887246	1
433.149	12.86	m/z	78	33964.2	-0.0294458	0.169238	-0.173991	0.862478	0.978043	1
781.411	12.76	m/z	214	8355.61	-0.00765773	0.0533035	-0.143663	0.885921	0.982328	1
196.112	8.55	m/z	276	7018.82	0.0405798	0.0536723	0.756067	0.450335	0.897589	1
412.173	5.64	m/z	275	9413.61	0.0184615	0.0452875	0.407651	0.683888	0.950506	1
725.637	12.36	m/z	228	5976.64	-0.0786074	0.0573766	-1.37003	0.17223	0.79023	1
333.242	10.64	m/z	258	7755.95	-0.0305818	0.0582047	-0.525418	0.599801	0.93224	1
703.624	12.81	m/z	234	6747.85	-0.0235321	0.0512065	-0.459552	0.646327	0.940922	1
229.174	2.64	m/z	278	9043.34	0.0139029	0.0397145	0.350072	0.726583	0.959045	1
683.458	16.4	m/z	258	7983.47	0.0605786	0.0435598	1.3907	0.165672	0.784538	1
321.217	8.19	m/z	212	28015.7	-0.264283	0.0830536	-3.18208	0.00171816	0.224787	1
227.143	13.18	m/z	278	16585.4	0.0230663	0.0436578	0.528342	0.597736	0.93224	1
775.453	16.49	m/z	261	21801.3	0.0712937	0.0818036	0.871523	0.38437	0.876377	1
197.064	4.73	m/z	82	142.956	0.0131917	0.0555625	0.237421	0.813139	0.972626	1
223.192	2.71	m/z	274	9938.58	-0.104578	0.0597742	-1.74955	0.0814577	0.698221	1
287.171	6.21	m/z	279	3727.77	0.00559414	0.0313953	0.178184	0.858724	0.977893	1
430.088	2.76	m/z	235	9561.22	-0.0842191	0.059266	-1.42103	0.156834	0.780678	1
271.165	7.88	m/z	279	5704.9	0.011747	0.0309138	0.379991	0.704277	0.955209	1
447.054	14.11	m/z	24	84325.5	0.258576	0.59323	0.435878	0.676051	0.947975	1
729.505	16.47	m/z	174	24076.3	0.139607	0.0971751	1.43665	0.152941	0.777516	1
430.206	6.46	m/z	279	3409.67	0.0553614	0.0247926	2.23298	0.0264432	0.53132	1
236.164	9.06	m/z	255	12183.9	-0.0503312	0.0845875	-0.595019	0.552426	0.921158	1
389.214	9.85	m/z	272	132347	0.152566	0.170876	0.892847	0.37283	0.869443	1
272.139	7.93	m/z	279	4064.18	0.0129017	0.0236167	0.546294	0.585355	0.928752	1
325.139	3.66	m/z	279	3047.89	0.00586581	0.0174638	0.335885	0.737242	0.959045	1
[truncated: 4,982 more rows]

## Sheet: Figure 2C
mz	time	mode	Numnonzero	Max.intensity	b	std	t	p	pfdr	pbonf
584.263	17.07	n	48	5503.48	0.0928991	0.188456	0.492948	0.625639	0.77529	1
764.556	18.44	m/z	279	319613	0.0439803	0.0365101	1.2046	0.229504	0.42127	1
598.243	17.07	n	35	4273.54	0.311119	0.360013	0.864187	0.399515	0.598269	1
613.265	17.07	m/z	20	2248.95	1.65707	1.96963	0.841311	0.447529	0.641977	1
360.132	7.62	n	279	1.59387e+06	-0.0131952	0.0246331	-0.535671	0.592666	0.749886	1
1041.58	5.59	n	279	1.34391e+06	-0.00126022	0.0145269	-0.0867507	0.93094	0.963555	1
404.053	5.27	n	279	1.02244e+06	0.00856126	0.0104871	0.81636	0.415078	0.612429	1
585.271	11.1	m/z	91	15093.7	0.401366	0.133841	2.99882	0.00376694	0.0206549	1
821.63	19.21	n	279	57938.9	0.0665376	0.0338462	1.96588	0.0504276	0.143534	1
314.126	5.27	n	279	1.22554e+06	-0.0027798	0.0400539	-0.0694015	0.944726	0.971516	1
297.089	4.98	n	279	848625	0.04152	0.021449	1.93576	0.0540337	0.1511	1
347.063	1.06	n	279	638946	-0.0180493	0.0148075	-1.21893	0.224028	0.414884	1
514.205	0.64	n	98	7866.81	0.0798174	0.0770298	1.03619	0.303444	0.504439	1
369.806	0.59	n	267	47566	0.0776097	0.10163	0.76365	0.445835	0.640698	1
350.084	3.19	m/z	72	212310	0.502569	0.285195	1.7622	0.0841487	0.210495	1
577.482	16.66	m/z	277	37095.2	-0.075611	0.0632193	-1.19601	0.232844	0.424897	1
596.29	8.5	m/z	30	924.917	0.0480207	0.0804107	0.597192	0.559914	0.729314	1
777.694	11.82	m/z	279	72138.8	0.0618556	0.0281242	2.19937	0.0287749	0.0952297	1
727.422	4.4	n	279	458316	-0.0208636	0.0162661	-1.28265	0.200814	0.38608	1
352.165	7.37	m/z	266	8756.02	0.0621527	0.0622161	0.99898	0.318823	0.519918	1
1290.75	5.42	n	279	392839	-0.0221815	0.0183518	-1.20868	0.227936	0.419628	1
374.155	7.91	m/z	189	1705.63	0.0220847	0.0980579	0.225221	0.822095	0.902625	1
942.513	4.55	n	279	411577	-0.0127532	0.0173593	-0.734663	0.463239	0.656696	1
399.161	7.45	n	267	1259.33	-0.303837	0.0964577	-3.14995	0.00184298	0.0120647	1
787.668	16.54	m/z	279	142093	0.0727851	0.0401875	1.81114	0.0713295	0.186671	1
463.184	10.06	n	272	72618	0.0720011	0.0754318	0.954519	0.340777	0.541416	1
676.671	9.23	m/z	19	1177.88	NA	NA	NA	NA	NA	NA
336.108	10.08	n	279	371690	-0.00115202	0.0228617	-0.050391	0.959851	0.97833	1
593.699	0.59	n	242	58557.1	0.159184	0.0583831	2.72654	0.00693599	0.0325389	1
520.05	1.17	n	249	16406.4	0.171819	0.0687232	2.50016	0.0131403	0.052807	1
229.179	3.64	n	279	326845	-0.0228449	0.0161557	-1.41405	0.158603	0.325663	1
390.798	0.59	m/z	259	8029.9	-0.00710393	0.148148	-0.0479517	0.961797	0.979372	1
392.352	14.25	m/z	95	29217.7	0.600584	0.201905	2.97458	0.003975	0.0215714	1
727.624	0.59	n	245	87246	0.0674113	0.0665315	1.01322	0.312092	0.512944	1
774.538	18.44	n	233	17409.1	0.134023	0.0857066	1.56374	0.119413	0.270296	1
568.538	8.53	m/z	29	861.43	-0.026594	0.169362	-0.157024	0.878351	0.936707	1
444.131	5.13	n	279	842226	-0.134867	0.0624257	-2.16044	0.0316966	0.10209	1
806.965	15.43	m/z	238	75273.6	0.0418843	0.0683673	0.612637	0.540783	0.714855	1
450.321	14.32	m/z	61	5353.29	-0.444074	0.254061	-1.7479	0.0876184	0.217322	1
342.156	3.41	m/z	165	761.189	0.0335726	0.0594193	0.565011	0.572945	0.737734	1
596.501	15.14	n	279	820286	-0.273854	0.0548717	-4.99081	1.13e-06	5.55e-05	0.00776522
635.486	16.56	m/z	279	110326	0.00448364	0.0501501	0.0894043	0.928833	0.962537	1
389.102	9.01	m/z	279	233054	-0.0157226	0.0109164	-1.44028	0.151051	0.316413	1
766.535	17.94	m/z	274	16808.4	0.0411717	0.0424967	0.968822	0.333597	0.534348	1
1147.69	4.78	n	279	307476	0.00294969	0.019648	0.150127	0.880786	0.937845	1
1086.61	4.7	n	279	519115	-0.00777078	0.0394531	-0.196963	0.844018	0.915622	1
388.094	9.18	n	279	216215	-0.0318076	0.012147	-2.61856	0.0093737	0.0406886	1
568.789	8.53	m/z	32	423.262	0.120676	0.620189	0.194579	0.848171	0.917948	1
649.384	17.16	m/z	279	200000	0.0395772	0.034439	1.1492	0.251581	0.443959	1
568.428	17.31	n	133	2699.74	0.14431	0.185396	0.778387	0.438075	0.632826	1
1192.7	10.56	n	227	1.15217e+06	0.255619	0.299975	0.852134	0.395169	0.593577	1
263.096	4.45	n	279	22795.9	0.0654143	0.0250431	2.61207	0.00954866	0.0413173	1
800.441	5.49	n	279	384706	-0.0120601	0.0384125	-0.313963	0.753813	0.860962	1
342.264	11.95	m/z	279	571857	0.0293013	0.0602087	0.486662	0.626928	0.776466	1
679.651	0.59	n	230	71438.6	0.171945	0.0541758	3.17384	0.00174194	0.0115244	1
493.388	16.17	m/z	279	93218.3	0.0581837	0.0454789	1.27936	0.201967	0.387212	1
290.013	6.1	n	273	39524.8	0.0428797	0.0971212	0.441507	0.65924	0.799864	1
806.488	4.63	n	279	212343	-0.0122857	0.0160097	-0.767386	0.443582	0.638554	1
735.574	16.32	m/z	215	26397.5	0.00182709	0.0657332	0.0277956	0.977855	0.987799	1
598.386	16.17	m/z	276	50803.3	-0.01896	0.0690618	-0.274537	0.783904	0.880807	1
394.792	0.59	m/z	254	5607.16	0.021956	0.0862225	0.254643	0.799232	0.891544	1
664.161	13.04	m/z	279	265202	0.103013	0.0233886	4.40441	1.58e-05	0.000359461	0.108198
681.853	9.13	m/z	25	525.683	-0.150665	0.282017	-0.53424	0.612381	0.764178	1
882.422	6.13	n	279	178838	-0.0117656	0.0156952	-0.749634	0.454186	0.646654	1
1566.79	8.06	n	279	171664	-0.00484261	0.0150993	-0.320719	0.748694	0.856829	1
461.349	13.8	m/z	44	4988.61	0.0336033	0.278055	0.120851	0.904704	0.949884	1
1368.81	10.95	n	183	907020	0.132632	0.194238	0.682834	0.495718	0.684183	1
453.333	16.19	m/z	279	339394	0.0340597	0.0422743	0.805683	0.421197	0.617745	1
317.195	3.97	n	279	157538	-0.0165237	0.0140732	-1.17413	0.241471	0.433399	1
578.697	0.59	m/z	233	8049.28	0.0892531	0.0420101	2.12456	0.0348328	0.109666	1
266.06	4.45	n	279	15844.6	0.0711478	0.0316059	2.25109	0.025256	0.0865524	1
508.712	0.59	m/z	244	7680.42	0.0569231	0.043941	1.29544	0.196556	0.380994	1
199.084	2.16	m/z	166	6638.19	0.0865227	0.171271	0.50518	0.614232	0.765153	1
431.388	18.33	m/z	18	1051.72	0.107795	0.205407	0.524785	0.692335	0.820838	1
441.38	14.56	m/z	35	4411.18	0.190127	0.282482	0.67306	0.510514	0.693977	1
1453.87	6.76	n	279	198020	0.01547	0.0237963	0.650099	0.51623	0.699257	1
531.014	0.55	m/z	170	4520.51	0.0699818	0.0747421	0.93631	0.350726	0.550367	1
361.062	1.19	m/z	185	52269.8	0.104826	0.0923811	1.13472	0.258213	0.452533	1
366.142	4.55	n	279	69992.8	-0.0141001	0.0517668	-0.272377	0.785559	0.882081	1
255.008	6.76	n	32	1.70693e+07	0.694613	0.863565	0.804355	0.433756	0.628802	1
290.126	5.47	n	279	140571	-0.0189285	0.0131924	-1.4348	0.152603	0.318303	1
600.696	0.59	n	226	38743.6	0.220263	0.0840193	2.62157	0.00943938	0.0409219	1
300.147	6.61	n	279	270956	-0.138128	0.0456187	-3.02789	0.00272257	0.0160518	1
181.101	12.57	m/z	230	594.677	0.0243634	0.0511982	0.475865	0.634685	0.782662	1
290.134	1.42	m/z	279	316378	0.0141094	0.0340681	0.414152	0.679121	0.811403	1
665.502	18.98	m/z	25	5974.75	-0.0719135	0.303811	-0.236704	0.82076	0.902585	1
1279.79	6.56	n	279	185434	-0.021426	0.0248442	-0.862413	0.389293	0.587751	1
834.679	17.44	m/z	242	76333.1	0.194783	0.077825	2.50283	0.0130718	0.0525787	1
439.364	14.16	m/z	64	890.458	0.137168	0.081988	1.67303	0.101755	0.242026	1
782.605	18.88	m/z	258	16789.5	0.0976618	0.0513033	1.90362	0.0582251	0.159694	1
725.559	17.41	m/z	131	11802.4	0.102477	0.0866272	1.18297	0.239396	0.431556	1
232.087	1.96	m/z	71	11216.1	-0.0585726	0.229545	-0.255169	0.79958	0.891544	1
245.063	1.85	m/z	182	2873.51	-0.0267993	0.249715	-0.10732	0.914673	0.954974	1
546.218	3.22	n	279	132547	0.0036675	0.0169177	0.216784	0.828555	0.906885	1
316.106	4.33	n	172	1397.25	0.0511542	0.0684821	0.746973	0.456273	0.649086	1
388.094	8.75	n	279	117725	-0.008863	0.0113041	-0.784052	0.433758	0.628802	1
1536.78	7.57	n	279	294015	0.0562581	0.0257776	2.18245	0.0300153	0.098198	1
836.545	18.25	m/z	142	6047.39	0.131336	0.058835	2.23229	0.0274996	0.0923563	1
473.362	16.19	m/z	279	82947.6	0.0217372	0.0393933	0.551799	0.581583	0.742857	1
368.129	0.75	n	197	13187.2	0.168299	0.128191	1.31288	0.191025	0.373016	1
581.262	9.65	n	92	951062	0.618406	0.430231	1.43738	0.154883	0.321297	1
301.154	10.53	m/z	279	175239	-0.0759065	0.0391615	-1.9383	0.053722	0.150351	1
825.045	18.3	n	85	6298.96	-0.216007	0.188016	-1.14888	0.254883	0.448516	1
264.974	7.15	n	279	35990.2	0.0758112	0.024529	3.09067	0.00222492	0.0138886	1
266.971	7.15	n	279	36417.9	0.0754901	0.0241462	3.12637	0.00198079	0.0127597	1
253.127	15.57	m/z	17	442.024	-0.25386	0.0987273	-2.57133	0.123782	0.277617	1
367.15	3.19	m/z	279	59968	0.0554869	0.0179067	3.09868	0.00216789	0.0136946	1
373.232	16.72	m/z	78	1001.43	0.111124	0.0606291	1.83285	0.0722402	0.18805	1
738.368	6.21	n	279	129069	-0.0395361	0.01661	-2.38026	0.0180567	0.0671883	1
424.758	18.51	m/z	147	8158.24	0.252182	0.118704	2.12446	0.0356171	0.111115	1
806.058	18.14	m/z	269	21156.1	0.0763025	0.0483751	1.57731	0.116047	0.265482	1
284.116	11.78	n	279	129402	-0.0113288	0.0186562	-0.607241	0.544247	0.717773	1
352.073	10.75	n	279	114515	0.00175058	0.0165318	0.105892	0.915754	0.95563	1
262.038	1.8	m/z	279	14791	0.0612075	0.0246969	2.47835	0.0138656	0.0548737	1
754.574	19.5	m/z	154	17106.9	0.281712	0.0850886	3.3108	0.001209	0.00888607	1
439.178	1.99	m/z	17	5169.48	-0.19284	0.797724	-0.241738	0.849002	0.918512	1
1196.58	8.22	n	279	140735	-0.0505096	0.0196169	-2.5748	0.0106108	0.0448652	1
565.434	16.58	m/z	279	150040	0.0345826	0.0406274	0.851212	0.395473	0.593844	1
1031.6	7.28	n	279	127477	-0.0188271	0.0229531	-0.820245	0.412864	0.610391	1
743.597	0.59	n	240	70240.8	0.118435	0.0546141	2.16858	0.031238	0.100993	1
769.556	0.59	n	226	59998.8	0.0477425	0.056512	0.84482	0.399236	0.598112	1
465.392	16.74	m/z	279	29388.8	0.0210824	0.0366305	0.575541	0.565447	0.732761	1
591.318	9.7	m/z	54	6693.38	-0.312307	0.698864	-0.446879	0.657716	0.799146	1
547.299	15.27	m/z	175	8296.38	-0.0563608	0.0906506	-0.621737	0.535052	0.711751	1
796.525	18.44	m/z	167	9161.39	-0.0427493	0.0987819	-0.432764	0.665852	0.802857	1
635.149	12.64	m/z	279	121979	0.10997	0.022286	4.93449	1.47e-06	6.49e-05	0.0101096
686.65	0.59	n	234	36176.2	0.108796	0.0719954	1.51115	0.132297	0.289626	1
302.232	10.11	m/z	279	23118.9	-0.00451892	0.0322204	-0.14025	0.888576	0.942416	1
675.61	0.59	n	243	61322.6	0.0321208	0.0617526	0.520154	0.603497	0.757408	1
324.101	9.45	n	204	30675	0.0249637	0.127889	0.195198	0.845461	0.916278	1
311.123	4.4	n	279	177665	0.0611663	0.0326173	1.87527	0.06193	0.167443	1
497.18	10.06	n	279	116597	-0.121622	0.0302778	-4.01686	7.82e-05	0.00113691	0.53616
921.516	4.75	n	279	92200.4	-0.020947	0.0153946	-1.36067	0.174853	0.350216	1
317.632	3.14	m/z	279	88487.8	-0.0248445	0.0173313	-1.43351	0.152973	0.318537	1
563.246	10.88	m/z	138	8080.86	0.112201	0.0696612	1.61067	0.10997	0.256085	1
208.114	4.58	m/z	279	37293.8	-0.0538848	0.0378891	-1.42217	0.156233	0.323022	1
383.142	0.75	n	279	247392	0.121234	0.0371631	3.26221	0.00126078	0.00914428	1
770.524	17.86	m/z	41	7585.6	0.259324	0.361483	0.717389	0.480357	0.671455	1
599.001	0.55	m/z	51	1650.37	0.0297299	0.115531	0.257333	0.798622	0.891346	1
598.243	13.08	n	279	200714	0.0730578	0.0341587	2.13878	0.0334309	0.106327	1
519.225	15.77	m/z	36	20506.7	0.116782	0.197641	0.59088	0.561948	0.730232	1
298.092	4.98	n	279	109379	0.0394673	0.0220125	1.79295	0.0742001	0.191767	1
524.227	8.48	m/z	119	373318	1.08545	0.403499	2.69008	0.00838522	0.0374169	1
364.225	10.88	n	276	9205.43	0.00690923	0.055567	0.124341	0.901148	0.94864	1
664.198	11.18	m/z	279	166457	0.141637	0.029544	4.7941	2.82e-06	0.000103842	0.019321
635.679	0.59	n	239	53302.4	0.135869	0.0621057	2.18771	0.0297946	0.0976158	1
507.241	13.87	m/z	279	160199	0.0259129	0.0367478	0.705156	0.481375	0.672512	1
1197.73	5.49	n	279	87077.3	-0.0326799	0.0198524	-1.64614	0.101002	0.240872	1
306.04	1.73	n	279	82207.8	0.0273851	0.027676	0.989488	0.323389	0.524865	1
702.506	17.34	m/z	191	46146	0.148092	0.0806588	1.83603	0.0681862	0.180513	1
591.486	19.21	m/z	277	51572.9	-0.0414529	0.0487824	-0.849753	0.396289	0.594737	1
584.172	3.37	m/z	249	33629.2	0.115252	0.0503463	2.28918	0.023022	0.0806298	1
270.132	6.76	m/z	279	145927	-0.130623	0.043971	-2.97067	0.00326331	0.0184849	1
552.402	16.36	m/z	279	17476.5	-0.229957	0.103008	-2.23241	0.026481	0.0898965	1
176.074	4.28	m/z	227	6590.06	0.203184	0.0805306	2.52306	0.0124082	0.0505323	1
1175.69	6.56	n	279	143988	-0.0295811	0.0430797	-0.686661	0.492938	0.682635	1
720.264	9.45	n	279	131265	-0.118305	0.0374177	-3.16173	0.00176358	0.0116451	1
263.139	6.13	m/z	279	9498.06	0.0567537	0.0235482	2.4101	0.0166768	0.0633255	1
1456.86	11.13	n	181	371167	0.421052	0.202959	2.07457	0.0396798	0.120392	1
486.292	5.67	m/z	279	82391.6	-0.0633018	0.0184697	-3.42733	0.000713462	0.00599273	1
431.113	9.45	m/z	279	82416.1	-0.00390017	0.0174745	-0.223192	0.82357	0.903448	1
331.128	5.57	m/z	279	124880	-0.00450675	0.0315765	-0.142725	0.886623	0.94141	1
579.459	17.21	m/z	190	11297.8	0.0296607	0.0631907	0.469384	0.639422	0.785727	1
724.779	0.57	m/z	279	119499	0.067152	0.0320768	2.09348	0.0373224	0.114763	1
289.027	11.28	n	111	20304.9	-0.310806	0.14826	-2.09635	0.038889	0.118359	1
1057.55	5.59	n	279	76591.5	-0.00765752	0.0165254	-0.46338	0.643499	0.788793	1
287.184	4.28	n	279	67584.6	-0.00537716	0.013677	-0.393153	0.694544	0.822041	1
625.178	16.17	m/z	266	335142	0.0295688	0.0680155	0.434737	0.664151	0.802263	1
279.101	3.27	m/z	233	9407.09	0.06848	0.0783963	0.87351	0.383407	0.582935	1
925.464	5.47	n	279	71332.5	-0.0197873	0.018424	-1.074	0.283868	0.482308	1
571.397	17.24	m/z	279	15767.2	0.11842	0.0311599	3.80039	0.000181847	0.00214488	1
424.18	8.97	n	77	4.64219e+06	-0.141428	0.381171	-0.371035	0.711987	0.834466	1
330.264	11.73	m/z	278	21571.1	0.0518437	0.0533497	0.971772	0.332115	0.53319	1
189.102	9.73	m/z	136	575.42	0.110267	0.0665771	1.65623	0.100475	0.240117	1
601.266	12.91	m/z	61	5418.78	-0.0820985	0.142159	-0.577512	0.56683	0.733721	1
521.42	15.95	m/z	279	45196.6	-0.0110469	0.0444882	-0.248312	0.804099	0.893096	1
792.554	18.67	m/z	41	5672.61	0.134288	0.156482	0.858169	0.400488	0.598785	1
467.349	15.77	m/z	279	106795	0.0777375	0.0335889	2.31438	0.0214644	0.0767432	1
378.13	6.76	n	279	59909.5	-0.00708997	0.012821	-0.552996	0.580764	0.742364	1
295.164	3.64	n	279	66189.2	-0.0613055	0.0186668	-3.2842	0.00117019	0.00869896	1
132.007	1.94	m/z	279	15865.3	0.0616303	0.0305041	2.02039	0.0444177	0.130941	1
389.083	5.27	m/z	279	58076.5	-0.00325204	0.0120788	-0.269236	0.787972	0.883777	1
437.138	14.68	n	277	92372.6	-0.6457	0.113057	-5.71129	3.22e-08	5.19e-06	0.000220869
581.262	10.01	n	108	438157	1.05042	0.528403	1.98791	0.0499301	0.142652	1
621.533	17.91	m/z	80	10563.8	0.0365926	0.152186	0.240446	0.810791	0.898199	1
498.187	10.75	m/z	279	73097.6	-0.0472473	0.0208338	-2.26782	0.0242008	0.0838587	1
315.134	5.69	m/z	279	98890.6	0.0081913	0.0362191	0.22616	0.821264	0.902625	1
1126.7	4.98	n	279	85649.2	-0.0361894	0.0214727	-1.68537	0.0931758	0.226463	1
372.154	4.45	n	279	75502.1	-0.0643806	0.0221031	-2.91274	0.00390944	0.0212661	1
616.367	17.36	m/z	259	13010	0.0386579	0.0564039	0.685376	0.4938	0.682635	1
402.142	12.24	n	279	96856.3	-0.0562726	0.0258177	-2.17961	0.0302274	0.0987504	1
440.051	1.17	m/z	48	2379.02	0.0301296	0.101884	0.295723	0.769623	0.870738	1
450.746	0.59	m/z	257	42434.5	0.119679	0.0582764	2.05365	0.0411558	0.123557	1
391.226	18.42	m/z	153	12901	0.183946	0.0721588	2.54918	0.0119971	0.0492972	1
292.092	1.48	n	242	11925.8	0.0351846	0.0774013	0.454574	0.649872	0.793131	1
1396.8	10.61	n	213	956661	0.123252	0.151821	0.811828	0.417939	0.614844	1
753.59	17.79	m/z	269	15012.7	-0.0465423	0.0515564	-0.902745	0.367566	0.567666	1
559.783	7.3	m/z	279	70686.5	-0.0438782	0.0157343	-2.78869	0.00570256	0.0282613	1
754.536	18.42	m/z	271	50488.7	0.0959858	0.0545441	1.75978	0.0797134	0.201925	1
478.316	12.62	m/z	274	315440	-0.563534	0.0913126	-6.17148	2.81e-09	8.76e-07	1.93e-05
281.076	10.29	m/z	50	7073.79	0.288782	0.44878	0.643482	0.524228	0.704989	1
223.112	12.38	m/z	279	139847	0.194171	0.0639343	3.03704	0.00264422	0.0157604	1
490.207	11.18	m/z	260	13494.4	0.0900577	0.0695899	1.29412	0.196916	0.381476	1
433.243	7.86	m/z	279	65921.4	-0.0581121	0.0219614	-2.6461	0.0086633	0.0382592	1
551.21	10.98	m/z	92	4773.39	-0.0817825	0.128121	-0.638322	0.525289	0.705305	1
519.596	15.43	m/z	237	15491.6	0.0295144	0.0577277	0.511269	0.609705	0.762159	1
204.912	4.47	n	275	6620.74	0.0997266	0.0614691	1.62239	0.106012	0.249046	1
321.064	10.29	m/z	15	3578.42	0.555504	0.0964078	5.76202	0.109396	0.255316	1
297.107	3.51	n	279	80143.7	0.0851688	0.0255132	3.33823	0.000972715	0.00754185	1
313.118	10.38	m/z	279	49335.2	-0.0622118	0.0143653	-4.33071	2.16e-05	0.000445739	0.147985
788.661	19.24	m/z	273	14684.7	-0.00693001	0.0398205	-0.174032	0.861986	0.926296	1
569.418	16.4	m/z	279	30252.7	0.0129789	0.0453682	0.28608	0.775056	0.874659	1
356.123	9.75	m/z	279	2391.06	-0.135248	0.042119	-3.21109	0.00149705	0.0104276	1
374.258	15.97	m/z	63	14674.8	-0.0837917	0.180341	-0.464629	0.644597	0.789363	1
390.142	8.29	n	279	44752.5	-0.0192429	0.0127258	-1.51212	0.131777	0.288932	1
567.559	19.13	n	279	94340.3	0.0146272	0.0342725	0.426792	0.669901	0.804615	1
416.307	14.11	m/z	273	71928.4	-0.00451988	0.0814435	-0.0554971	0.955788	0.976771	1
793.765	0.57	m/z	279	73050.5	0.0710397	0.0314161	2.26125	0.0246106	0.0849351	1
277.052	10.31	m/z	198	22234.1	-0.0495047	0.0731659	-0.676609	0.499552	0.686985	1
291.031	10.29	m/z	21	3264.48	-0.0383034	0.668569	-0.0572916	0.956173	0.976839	1
778.995	15.68	m/z	233	30859.3	0.0591064	0.0625861	0.944402	0.346076	0.547175	1
1065.61	5.03	n	279	98562.8	-0.0227778	0.0431932	-0.527347	0.598424	0.754069	1
752.522	17.46	m/z	22	4084.2	1.37323	1.39336	0.985557	0.36241	0.562873	1
451.318	15.79	m/z	279	100675	0.122797	0.0374486	3.27908	0.00119071	0.00882286	1
376.127	9.63	n	279	51262.1	-0.017012	0.0160239	-1.06166	0.289421	0.487992	1
549.391	16.19	m/z	63	2572.55	0.586011	0.497052	1.17897	0.244892	0.436652	1
383.053	3.19	n	29	14300.8	0.251783	0.458629	0.548991	0.59308	0.750086	1
617.296	8.4	m/z	279	63665.5	-0.0583634	0.0249081	-2.34315	0.0199127	0.0724808	1
255.102	7.23	n	43	6685.68	0.409675	0.926888	0.44199	0.662297	0.800879	1
656.791	0.57	m/z	279	75712.5	0.082219	0.0385466	2.13298	0.0339085	0.107398	1
752.426	16.32	n	279	110485	-0.286677	0.0437419	-6.55384	3.22e-10	1.84e-07	2.21e-06
431.214	5.42	m/z	279	55022.8	-0.028207	0.0164834	-1.71124	0.0882879	0.218228	1
606.434	15.43	n	163	411218	0.197127	0.125467	1.57115	0.118422	0.268872	1
524.592	16.26	m/z	277	13308.2	-0.0151714	0.0416052	-0.364651	0.715684	0.836511	1
637.384	17.14	m/z	279	43972.7	-0.0109833	0.0462574	-0.23744	0.812512	0.898583	1
263.102	4.45	m/z	279	60066.3	-0.100462	0.0260239	-3.86036	0.000144484	0.00180053	0.990294
435.287	16.13	m/z	279	87939.8	0.0382074	0.0347025	1.101	0.271965	0.467656	1
415.255	18.47	m/z	135	5282.35	0.0428881	0.0682667	0.628244	0.531123	0.709199	1
656.367	7.98	m/z	279	55852.7	-0.0882345	0.0304128	-2.90123	0.00405103	0.0218708	1
551.19	14.92	m/z	272	77852.7	0.262579	0.080152	3.27602	0.00120703	0.00888607	1
455.274	5.92	n	279	51852.5	-0.0777912	0.0294711	-2.63957	0.00882721	0.0388329	1
188.118	4.47	m/z	279	3860.46	0.083266	0.0433867	1.91916	0.0561118	0.155453	1
195.137	8.24	n	279	88277.5	-0.386707	0.0677526	-5.70764	3.26e-08	5.19e-06	0.000223338
636.543	16.17	m/z	122	95449	0.229096	0.130146	1.7603	0.0814768	0.205159	1
563.822	16.26	m/z	242	11299.3	-0.0494287	0.0631403	-0.782839	0.434591	0.629743	1
709.804	0.57	m/z	279	66845.9	0.0769187	0.0328425	2.34204	0.0199704	0.0725753	1
279.134	4.25	m/z	279	77940.6	0.0679892	0.03108	2.18756	0.029636	0.0973289	1
315.202	4.6	m/z	279	54527.5	-0.105068	0.0268793	-3.90889	0.000119692	0.00156261	0.82037
730.163	17.24	n	32	766228	0.265715	0.852245	0.311782	0.760557	0.865061	1
561.301	5.64	m/z	279	85783.4	-0.0334792	0.0451583	-0.741375	0.459168	0.651986	1
362.138	9.45	n	279	46255.6	-0.0236418	0.0180588	-1.30915	0.191694	0.374108	1
717.517	16.23	n	279	129634	0.000852738	0.0469528	0.0181616	0.985525	0.992578	1
316.211	3.44	n	279	52167	-0.0346981	0.0195686	-1.77315	0.0774314	0.197512	1
437.198	15.57	m/z	20	497.248	NA	NA	NA	NA	NA	NA
495.736	5.39	m/z	279	58331.6	-0.0553933	0.0228216	-2.42724	0.0159274	0.0611307	1
319.644	5.31	m/z	279	43984.2	-0.0185645	0.0151819	-1.22281	0.222562	0.413175	1
667.362	12.62	m/z	276	62989.6	-0.106756	0.0382727	-2.78935	0.00569643	0.0282513	1
563.314	15.29	m/z	225	7067.2	-0.221117	0.0732635	-3.0181	0.00287978	0.0167697	1
740.753	0.57	m/z	272	64523.9	0.0761619	0.0663493	1.14789	0.252146	0.444841	1
447.271	18.88	m/z	47	1282.83	-0.174186	0.169611	-1.02698	0.313222	0.513964	1
796.974	15.68	m/z	76	7255.31	0.0932659	0.097993	0.951761	0.345308	0.54634	1
519.22	9.75	m/z	49	755.376	-0.148408	0.184701	-0.803506	0.427801	0.623596	1
644.812	6.59	m/z	279	45262.4	-0.0275485	0.0164714	-1.67251	0.0956854	0.231169	1
258.058	1.35	m/z	279	53081.1	-0.07059	0.0294268	-2.39883	0.0171867	0.0647594	1
492.253	13.08	m/z	118	703121	-0.653102	0.328067	-1.99076	0.0493213	0.141384	1
395.292	17.44	m/z	33	797.024	0.0267304	0.153901	0.173686	0.864788	0.927728	1
714.745	0.57	m/z	279	137403	0.0583577	0.0607702	0.960301	0.337839	0.538169	1
480.213	7.23	m/z	245	5651.73	0.0352717	0.170124	0.20733	0.835947	0.910668	1
1511.87	6.89	n	279	46094.8	-0.043238	0.0227979	-1.89658	0.0590459	0.161364	1
474.274	15.57	m/z	157	521.497	0.227647	0.110165	2.06643	0.0407139	0.122556	1
521.607	15.84	m/z	277	21509.9	-0.0369815	0.0528933	-0.699173	0.485105	0.676069	1
366.112	6.54	m/z	276	7375.77	-0.0188862	0.0482118	-0.391734	0.695595	0.822569	1
574.338	11.21	n	218	779031	-0.00293645	0.198224	-0.0148138	0.988196	0.994219	1
270.604	18.42	m/z	121	10845.8	0.345588	0.106917	3.2323	0.0016732	0.0112509	1
400.169	7.73	m/z	70	146.285	0.826316	0.417892	1.97734	0.0536429	0.150226	1
566.445	17.02	m/z	271	9296.56	-0.102731	0.0575575	-1.78484	0.0755508	0.193937	1
329.195	7.86	n	279	114148	-0.232827	0.0515961	-4.51249	9.9e-06	0.000258995	0.0678566
390.298	15.62	m/z	278	615045	0.103914	0.0870526	1.19369	0.233744	0.425988	1
640.8	0.57	n	279	62326.8	0.0670047	0.0253478	2.64341	0.00873053	0.0385065	1
380.095	4.1	m/z	43	17427.5	0.263186	0.408472	0.644318	0.525743	0.705451	1
291.11	6.61	m/z	279	77334.2	-0.140082	0.0438914	-3.19157	0.00159764	0.0108741	1
230.138	3.32	n	262	5488.22	0.0759748	0.0759652	1.00013	0.318291	0.519421	1
365.211	4.65	m/z	279	47452	-0.0311665	0.017034	-1.82966	0.0685007	0.180857	1
571.434	16.52	m/z	278	24096	-0.00109349	0.049477	-0.0221009	0.982385	0.991012	1
783.491	16.34	m/z	168	5863.87	0.0072996	0.0839885	0.0869119	0.930862	0.963555	1
213.154	8.9	n	279	43215	-0.0816288	0.0216595	-3.76873	0.000205095	0.00233897	1
549.267	11	m/z	238	19474.9	0.137976	0.0703178	1.96217	0.0510764	0.14478	1
560.3	15.27	m/z	112	5129.01	-0.0809244	0.121073	-0.668394	0.505612	0.690927	1
534.269	3.64	n	279	37107.4	0.0177429	0.0158456	1.11973	0.26391	0.4593	1
269.634	3.35	m/z	279	38968.3	-0.0851735	0.0246701	-3.4525	0.000652887	0.00563588	1
383.783	0.59	n	264	42207	0.119819	0.0968304	1.23741	0.217176	0.406478	1
337.139	3.97	m/z	279	43835.9	-0.0794117	0.0233422	-3.40206	0.000779528	0.00642174	1
463.751	4.73	m/z	279	43373.4	-0.00137791	0.0154034	-0.0894549	0.928793	0.962537	1
329.195	7.5	n	279	124455	-0.247762	0.0563578	-4.39624	1.63e-05	0.000367353	0.112043
875.486	4.35	n	279	62883.7	0.0510482	0.0198103	2.57685	0.0105497	0.0446896	1
464.218	10.08	m/z	279	58145.8	0.118773	0.0330937	3.58897	0.0004	0.00389432	1
353.134	0.77	m/z	26	1651.99	-0.174445	0.286075	-0.609787	0.561267	0.729853	1
539.111	13.78	m/z	203	50178.2	0.155521	0.0990542	1.57006	0.118218	0.268567	1
594.477	17.39	m/z	274	10904.3	0.0212098	0.0415635	0.5103	0.610303	0.76235	1
335.1	8.55	n	279	46721	-0.0906673	0.0272804	-3.32353	0.00102312	0.00781946	1
718.28	13.73	m/z	19	1620.6	NA	NA	NA	NA	NA	NA
339.029	4.3	m/z	194	12959.2	-0.103629	0.128097	-0.808991	0.419665	0.616558	1
416.337	12.43	m/z	279	65195.2	0.024887	0.0362011	0.687464	0.492433	0.682635	1
405.74	17.81	m/z	79	2153.51	0.0176307	0.0910892	0.193554	0.84719	0.917048	1
676.491	17.24	m/z	165	10392	0.0235032	0.0763049	0.308017	0.758541	0.863915	1
389.727	18.42	m/z	82	9813.55	0.325006	0.0952092	3.4136	0.0011543	0.00860889	1
542.823	15.27	n	248	9701.18	-0.047898	0.0552736	-0.866563	0.387126	0.585989	1
583.472	15.02	m/z	277	101344	-0.162204	0.0452558	-3.58415	0.000407686	0.00393077	1
295.14	3.44	m/z	279	40678.3	-0.00334489	0.0166162	-0.201303	0.840627	0.913823	1
647.395	14.79	m/z	278	52340.6	-0.247229	0.0689755	-3.58431	0.000407156	0.00393077	1
193.097	7.55	m/z	279	46947.8	-0.0600934	0.0208495	-2.88225	0.00429463	0.0228358	1
276.123	6.74	m/z	27	3495.61	-0.228004	0.425271	-0.536138	0.603583	0.757408	1
818.061	18.07	m/z	24	3588.98	-0.27916	0.341091	-0.818434	0.450339	0.643894	1
230.182	3.64	n	279	37421.1	-0.0221827	0.01678	-1.32197	0.187396	0.368132	1
611.25	14.86	m/z	279	39747	0.0625618	0.0266493	2.3476	0.0196818	0.0719077	1
166.22	3.37	m/z	279	13550.9	0.0494514	0.0350996	1.40889	0.160121	0.3277	1
266.609	15.47	m/z	263	7987.14	0.0915957	0.0554737	1.65116	0.10006	0.239624	1
382.022	3.19	m/z	31	8447.68	0.326737	0.388914	0.840126	0.414955	0.612429	1
691.442	16.52	n	279	57370.7	-0.0951279	0.0343762	-2.76727	0.00607893	0.0296126	1
629.807	5.95	m/z	279	63517.8	0.0449566	0.0249704	1.80039	0.0730134	0.189343	1
343.045	1.42	m/z	279	39958.9	0.0537257	0.0168444	3.18953	0.0016085	0.0109155	1
688.352	8.78	m/z	279	48726.8	-0.0595228	0.0280451	-2.1224	0.0347957	0.1096	1
542.207	8.5	m/z	279	81434.3	0.0641469	0.0523029	1.22645	0.221193	0.411785	1
386.257	15.95	m/z	31	3032.47	-0.0827267	0.396303	-0.208746	0.837882	0.911645	1
677.888	6.84	m/z	279	36892.5	-0.0190607	0.0222743	-0.855729	0.392974	0.590917	1
601.371	17.31	m/z	102	8840.79	0.000659409	0.183623	0.0035911	0.997143	0.998567	1
547.225	10.98	m/z	279	66363.5	0.0823488	0.0395439	2.08246	0.0383253	0.116996	1
475.288	12.81	m/z	168	112733	0.127431	0.144917	0.87934	0.380682	0.580983	1
395.696	5.36	m/z	279	32368.7	-0.0264115	0.0160147	-1.6492	0.100372	0.240117	1
398.079	7.62	n	279	41713.5	0.00690371	0.0224852	0.307033	0.759076	0.864274	1
593.341	15.51	m/z	15	1219.77	-2.51715	2.32031	-1.08483	0.474111	0.666165	1
359.27	13.53	m/z	261	22325.8	0.11978	0.059146	2.02515	0.044002	0.129996	1
524.371	14.59	m/z	279	39132.8	-0.0447198	0.028138	-1.5893	0.113266	0.260774	1
440.717	0.59	m/z	254	31300.7	0.0654711	0.0638867	1.0248	0.306558	0.507279	1
357.279	13.18	m/z	255	53513	0.00927625	0.0789033	0.117565	0.906517	0.950978	1
370.719	6.23	m/z	279	41710.6	-0.029163	0.0227429	-1.28229	0.200938	0.386103	1
579.402	18.44	m/z	277	77684.2	-0.0870357	0.0486426	-1.78929	0.0747982	0.192732	1
670.88	6.08	m/z	279	35494.5	-0.0371394	0.0196561	-1.88946	0.0599964	0.163375	1
538.438	14.79	n	263	105283	-0.258747	0.0707479	-3.65731	0.00031512	0.00323328	1
254.167	14.68	n	279	81253.9	-0.464542	0.0771084	-6.02453	6.09e-09	1.39e-06	4.18e-05
617.321	10.64	n	193	159319	1.51563	0.299163	5.06623	1.06e-06	5.34e-05	0.00726814
439.141	7.93	n	82	1.21687e+06	-0.400444	0.510265	-0.784777	0.435724	0.630605	1
820.532	16.72	m/z	279	119537	-0.0115282	0.0443282	-0.260066	0.795029	0.888348	1
331.21	5.52	n	279	53556.3	0.0949936	0.0267945	3.54527	0.000468714	0.00437249	1
306.064	4.83	m/z	279	108157	0.0705863	0.0424465	1.66295	0.0975859	0.234521	1
513.214	7.78	n	278	116917	0.15869	0.052846	3.00287	0.00294917	0.0170468	1
407.043	1.21	m/z	63	48888.2	-0.0176261	0.278242	-0.063348	0.94979	0.974968	1
725.761	0.57	n	262	99604	0.148136	0.0754302	1.96389	0.0507373	0.144176	1
450.298	17.71	m/z	15	706.11	-0.472744	NA	NA	NA	NA	NA
387.217	15.34	m/z	279	35013	0.030612	0.0394229	0.776503	0.438192	0.632826	1
1280.77	6.84	n	279	41245.8	-0.0415225	0.0274157	-1.51456	0.131159	0.287854	1
691.784	0.57	m/z	279	41201.6	0.0866541	0.0392203	2.20942	0.0280597	0.0936325	1
264.613	3.79	m/z	209	753.461	0.0256372	0.0634242	0.404218	0.686535	0.815796	1
626.362	14.79	n	255	80115.1	-0.267957	0.0679465	-3.94364	0.000107219	0.00142972	0.734878
531.248	7.78	n	279	168577	0.22182	0.126095	1.75915	0.0797848	0.202012	1
838.557	16.32	m/z	274	103253	-0.0679634	0.0575588	-1.18077	0.23885	0.431038	1
289.118	5.47	m/z	279	79478.5	-0.126823	0.0417435	-3.03816	0.00263475	0.0157604	1
755.449	16.98	m/z	271	79949.2	-0.335461	0.068198	-4.91893	1.61e-06	6.89e-05	0.0110225
612.335	7.2	m/z	279	40096.2	-0.0108576	0.0238014	-0.456176	0.648663	0.792915	1
691.46	16.32	m/z	279	38314.2	-0.216498	0.102921	-2.10354	0.0364259	0.112994	1
385.78	0.59	n	254	44805.4	0.0540373	0.0639632	0.844819	0.399109	0.598053	1
385.168	10.06	m/z	279	69801.5	0.0524422	0.036458	1.43843	0.151574	0.317024	1
260.051	5.29	m/z	279	32303.9	0.0284133	0.0166765	1.70379	0.0896723	0.220377	1
411.298	12.81	n	279	66817.2	0.0674888	0.0459694	1.46812	0.143338	0.305674	1
649.803	0.57	m/z	279	42836.1	0.0786757	0.0319352	2.46361	0.0144343	0.0565394	1
329.137	9.56	n	279	36666	-0.063875	0.0252953	-2.52518	0.0121883	0.0498695	1
1045.59	5.1	n	279	35942	0.0443697	0.0180104	2.46357	0.0144359	0.0565394	1
601.266	8.63	m/z	229	10882	0.0910166	0.0687243	1.32437	0.186891	0.367455	1
245.124	5.9	n	279	33939	-0.0511418	0.0209208	-2.44455	0.0152005	0.0588945	1
393.732	17.71	m/z	35	1410.99	0.0542839	0.0985108	0.551045	0.588378	0.747564	1
313.117	8.58	m/z	279	31259.3	-0.0880098	0.0217516	-4.04613	6.96e-05	0.00105304	0.477029
832.569	16.21	m/z	279	78749.7	-0.0362808	0.0382578	-0.948322	0.343888	0.544344	1
505.241	11.05	m/z	195	4096.98	0.071567	0.0647113	1.10594	0.270352	0.46607	1
884.597	16.79	m/z	279	49414	0.104164	0.0357105	2.9169	0.00385942	0.0210274	1
469.742	0.59	n	267	44279	0.000118499	0.103107	0.00114929	0.999084	0.999376	1
669.473	18.88	m/z	275	210878	0.359107	0.0893799	4.01776	7.83e-05	0.00113691	0.536621
312.217	8.8	m/z	261	3157.78	-0.0717108	0.0821718	-0.872693	0.38374	0.583054	1
730.551	19.47	m/z	15	2195.63	-0.0944175	NA	NA	NA	NA	NA
478.264	6.26	m/z	279	37806.3	-0.0188647	0.0232617	-0.810978	0.418156	0.61503	1
422.253	11.03	n	270	179029	-0.580877	0.0874188	-6.64476	2.04e-10	1.84e-07	1.39e-06
629.475	18.38	m/z	136	154596	0.212308	0.17891	1.18668	0.237867	0.430076	1
275.173	7.62	n	279	341366	0.0741138	0.0775846	0.955265	0.340374	0.541156	1
624.281	15.29	m/z	269	51525.1	0.0907813	0.0514639	1.76398	0.0790128	0.200501	1
285.085	6.03	n	279	69570.5	0.102475	0.0408143	2.51076	0.0126844	0.0514609	1
712.416	16.26	m/z	279	41671.3	-0.0291863	0.032633	-0.894378	0.371987	0.571915	1
613.48	17.31	m/z	19	1496.72	3.95898	3.25069	1.21789	0.347448	0.547954	1
469.185	12.4	n	279	40781.3	-0.0350508	0.0270774	-1.29447	0.196708	0.38118	1
265.116	5.9	m/z	279	120159	0.0370308	0.0607775	0.609284	0.542894	0.716816	1
312.192	7.37	m/z	279	107498	-0.295878	0.0626702	-4.7212	3.92e-06	0.000135195	0.0268952
370.682	4.23	m/z	279	35964	-0.0670904	0.022174	-3.02564	0.0027422	0.0161224	1
334.107	11.64	m/z	279	36253.9	-0.0803683	0.0241238	-3.33149	0.000995542	0.00766679	1
921.753	0.55	m/z	277	47102.1	0.0732699	0.0427814	1.71266	0.0880352	0.217832	1
168.049	5.67	m/z	279	5765.4	0.0513373	0.0415945	1.23423	0.218285	0.407885	1
299.085	4.98	n	279	36633.8	0.034894	0.0224379	1.55513	0.121189	0.273859	1
846.562	17.19	m/z	279	39913.3	0.0390678	0.0336684	1.16037	0.247015	0.43869	1
286.132	8.55	n	279	71337.2	-0.0635776	0.0617098	-1.03027	0.303888	0.504648	1
461.134	2.99	m/z	279	111055	0.0735923	0.0652266	1.12826	0.260302	0.454782	1
593.191	14.03	m/z	128	5472.2	-0.00949212	0.0820647	-0.115666	0.908138	0.951449	1
650.625	0.59	m/z	237	39371.8	0.0845188	0.0615904	1.37227	0.171456	0.345539	1
408.161	6.59	m/z	121	802.204	0.198046	0.0672351	2.94558	0.00403577	0.021832	1
634.151	11.23	m/z	279	34126.1	0.0996341	0.0273909	3.63748	0.000334868	0.00338714	1
407.148	13.73	n	279	35011	-0.144972	0.033222	-4.36374	1.88e-05	0.000404643	0.128677
428.148	0.77	n	279	99999.6	0.0204108	0.0519379	0.392984	0.694669	0.822041	1
252.095	3.07	m/z	279	73524.5	-0.0243294	0.0313271	-0.776626	0.43812	0.632826	1
498.164	10.23	n	279	35588.9	-0.0780334	0.0235725	-3.31035	0.00107037	0.0080975	1
347.135	3.27	m/z	279	26040.9	-0.0160188	0.0148336	-1.0799	0.281237	0.479025	1
523.618	16.26	m/z	263	16225.7	0.0299928	0.0574051	0.522476	0.601837	0.756324	1
307.079	6.72	m/z	71	1986.54	0.129359	0.375366	0.34462	0.731855	0.845891	1
413.141	5.72	m/z	279	17872.4	0.0384871	0.0261447	1.47208	0.142268	0.304362	1
346.08	7.7	n	44	1.13991e+06	-0.18592	0.737656	-0.252041	0.803155	0.893081	1
282.065	9.65	m/z	279	27108.9	-0.0315408	0.0160202	-1.96881	0.0500886	0.142866	1
403.742	19.11	m/z	37	3008.58	NA	NA	NA	NA	NA	NA
312.217	9.6	m/z	279	15753.2	0.0398188	0.0550872	0.722831	0.470465	0.662809	1
660.472	12.14	n	231	118373	-0.226131	0.0938017	-2.41074	0.0168027	0.0636979	1
439.782	19.4	m/z	15	1099.91	-0.0388836	NA	NA	NA	NA	NA
466.787	16.04	m/z	135	4627.69	0.0720872	0.113083	0.637473	0.525095	0.705272	1
563.158	14.03	m/z	130	6047.73	-0.114466	0.0798063	-1.4343	0.154375	0.320528	1
254.105	12.16	m/z	279	31459	-0.098577	0.0228077	-4.32209	2.24e-05	0.000459486	0.153468
249.054	2.74	m/z	204	782.976	-0.0419571	0.0722993	-0.580324	0.56243	0.730232	1
420.216	4.18	m/z	279	51143.7	-0.039807	0.0404531	-0.984028	0.326061	0.528056	1
267.113	12.52	m/z	279	29575	-0.105155	0.0257991	-4.07593	6.17e-05	0.000954928	0.423233
390.142	10.61	n	279	30982.4	-0.0287399	0.0242175	-1.18674	0.236464	0.428876	1
567.402	16.72	m/z	274	24480.5	0.0743571	0.0554808	1.34023	0.181417	0.359269	1
522.788	15.77	m/z	42	1277.63	-0.211627	0.376805	-0.561636	0.579173	0.741853	1
919.708	0.57	m/z	252	70651.7	0.102638	0.0705992	1.45382	0.147416	0.311752	1
401.289	16.36	m/z	27	786.932	NA	NA	NA	NA	NA	NA
319.205	3.97	m/z	279	24181.4	-0.0158073	0.0149254	-1.05909	0.29059	0.489283	1
417.074	1.6	m/z	248	14559.7	0.120501	0.0677459	1.77872	0.0766722	0.1959	1
414.202	10.51	m/z	279	63531.3	-0.16132	0.0671964	-2.40073	0.0171	0.0645395	1
880.554	16.13	m/z	279	55963.7	-0.0410384	0.0463075	-0.886215	0.37636	0.576441	1
205.05	1.55	m/z	147	732.205	0.429821	0.0765616	5.61406	1.28e-07	1.27e-05	0.000876972
444.763	18.64	m/z	128	4568.7	0.217991	0.0700104	3.11369	0.00238143	0.0146127	1
312.078	5.42	n	45	62260.3	0.441353	0.348604	1.26606	0.216307	0.405295	1
555.405	17.41	m/z	278	21335	-0.0404837	0.0406735	-0.995333	0.320548	0.521911	1
426.177	8.97	n	277	1.70222e+06	-0.0241458	0.141002	-0.171244	0.864173	0.927498	1
351.066	13.23	m/z	279	27643.8	-0.0512383	0.026651	-1.92256	0.0556802	0.154554	1
530.307	16.28	m/z	158	5894.9	0.0530126	0.0582226	0.910515	0.36415	0.564295	1
656.144	16.98	n	31	370356	0.939181	0.679117	1.38294	0.189975	0.371814	1
453.153	12.33	n	279	27456.9	-0.0435769	0.0196463	-2.21807	0.0274566	0.0923392	1
374.178	5.13	n	279	67894.7	-0.16125	0.0449349	-3.58852	0.000400664	0.00389525	1
280.127	5.47	m/z	279	30527.5	-0.113636	0.0298954	-3.80114	0.000181331	0.00214488	1
497.308	7.28	n	279	32370.3	-0.0282009	0.0239432	-1.17782	0.239996	0.431844	1
415.255	5.87	m/z	279	23468.7	-0.0439881	0.016212	-2.71331	0.00712849	0.0331245	1
497.18	10.75	n	279	32582.5	-0.0479948	0.0293216	-1.63684	0.102932	0.243525	1
257.124	4.38	n	279	17165.3	0.0380209	0.0327968	1.15929	0.247453	0.439049	1
428.218	10.21	m/z	279	110395	-0.213079	0.0867438	-2.45642	0.0147192	0.0573222	1
353.17	5.01	n	279	33183.2	-0.159262	0.033961	-4.68955	4.52e-06	0.000147668	0.0310104
309.063	13.48	m/z	34	9843.78	-0.432582	0.410227	-1.0545	0.30732	0.50826	1
937.727	0.57	m/z	273	37637.1	0.0891742	0.0432106	2.06371	0.0401071	0.121152	1
356.142	7.33	m/z	33	195.734	-0.154104	0.312755	-0.49273	0.629338	0.778325	1
330.144	5.77	m/z	279	46137.6	-0.0508127	0.0440357	-1.1539	0.249652	0.441692	1
358.139	10.03	m/z	279	23129.3	-0.0763614	0.0179904	-4.24457	3.1e-05	0.000570665	0.212287
316.106	6.05	n	279	12663.4	0.000385617	0.0197286	0.0195461	0.984421	0.991947	1
541.353	16.69	m/z	268	61958.3	0.023436	0.0598035	0.391884	0.695496	0.822569	1
270.604	19.11	m/z	102	4557.63	0.2027	0.0979636	2.06914	0.041762	0.124722	1
1435.9	10.31	n	276	55440.1	-0.333008	0.064272	-5.18122	4.61e-07	2.95e-05	0.00315694
1137.71	6.21	n	279	32069.3	-0.0224889	0.0275928	-0.81503	0.415837	0.613067	1
699.367	8.42	m/z	279	34797.8	-0.0834105	0.0242924	-3.4336	0.000697896	0.00587638	1
629.403	17.51	m/z	37	7166.82	0.448248	0.464781	0.964427	0.346948	0.547547	1
347.16	9.68	m/z	278	8606.5	0.136805	0.0482876	2.83313	0.00499005	0.0255047	1
362.138	7.62	n	279	30295.1	-0.0139912	0.0267178	-0.523666	0.600978	0.756077	1
378.113	11.78	n	279	22075.8	-0.0379287	0.0141235	-2.68551	0.00773085	0.0352778	1
380.331	14.9	n	279	31532.9	0.0466746	0.0270027	1.72851	0.0851408	0.212356	1
312.111	1.42	m/z	273	26340.5	0.361513	0.132126	2.73612	0.00667571	0.0316841	1
664.778	0.57	m/z	278	56050	0.07244	0.0614396	1.17904	0.239515	0.431556	1
339.032	4.83	n	279	56411.1	0.0666351	0.0391458	1.70223	0.0899659	0.220855	1
377.134	7.75	m/z	279	21739.7	-0.0430974	0.0149014	-2.89217	0.00416566	0.0223387	1
525.12	15.75	n	272	27108.4	0.00506705	0.0552364	0.0917339	0.926985	0.962212	1
913.766	0.55	m/z	272	39254.5	0.10724	0.0546838	1.9611	0.0510142	0.144723	1
358.128	4.58	n	279	32690.7	-0.126591	0.0305663	-4.14153	4.73e-05	0.000793254	0.324441
299.103	9.9	m/z	279	8601.03	-0.112441	0.026156	-4.29886	2.47e-05	0.000490478	0.169215
237.087	4.47	m/z	279	3957.55	0.0177442	0.0311628	0.569404	0.569597	0.734943	1
353.088	5.59	m/z	189	1256.19	-0.0119844	0.0581331	-0.206155	0.836927	0.911247	1
823.003	15.64	m/z	266	50121.3	0.124522	0.0640126	1.94527	0.0529353	0.148635	1
190.09	6.1	m/z	166	669.41	0.34131	0.10927	3.12354	0.00217501	0.0137144	1
234.981	6.1	m/z	252	3669.82	0.0448226	0.0791593	0.566232	0.57181	0.737072	1
284.638	15.66	m/z	277	8069.34	0.119995	0.0410415	2.92376	0.00378087	0.0206981	1
498.187	8.78	m/z	279	24213.4	-0.00237948	0.0173928	-0.136808	0.891294	0.943615	1
415.734	4.98	m/z	279	46627.1	-0.0510271	0.022254	-2.29294	0.022689	0.0799129	1
575.322	17.09	m/z	262	86700.7	-0.166438	0.0853128	-1.95092	0.0522705	0.147219	1
350.157	11.21	m/z	279	38639.1	-0.458392	0.0725838	-6.31535	1.24e-09	4.71e-07	8.48e-06
210.037	1.4	m/z	279	37720.1	-0.173163	0.0413678	-4.18594	3.95e-05	0.000691378	0.270506
235.039	2.36	n	279	22327.9	-0.103899	0.0233978	-4.44055	1.35e-05	0.000322859	0.0926606
648.203	11.87	m/z	279	50192.6	0.217062	0.0432218	5.02205	9.78e-07	5.22e-05	0.0067019
366.177	3.62	m/z	279	23262.9	-0.0860311	0.0200916	-4.28194	2.65e-05	0.000516059	0.181653
320.185	4.25	n	279	24590.3	-0.112095	0.0259863	-4.31362	2.32e-05	0.000473324	0.159037
325.21	3.3	n	263	1.04007e+06	0.0254089	0.154224	0.164754	0.869279	0.930508	1
317.14	2.99	m/z	279	25311.9	-0.0308722	0.0202002	-1.52831	0.12771	0.282818	1
380.761	0.59	n	255	35843.3	0.0789201	0.0654265	1.20624	0.228992	0.42078	1
181.927	1.6	m/z	279	12052.8	0.0574331	0.0421281	1.3633	0.174025	0.349171	1
313.15	3.3	m/z	279	24258.6	-0.0574772	0.0227298	-2.52872	0.0120693	0.0495049	1
320.055	5.25	n	254	38306.5	0.112899	0.0828108	1.36334	0.174145	0.349208	1
602.341	5.29	m/z	279	23083.1	-0.0577068	0.0241892	-2.38565	0.0178005	0.0664556	1
252.121	3.22	m/z	279	22355	0.00326733	0.0179011	0.182521	0.855323	0.922864	1
232.174	5.01	m/z	279	20448.6	-0.0316679	0.0159592	-1.9843	0.0483251	0.139051	1
837.792	0.55	m/z	268	43944.2	0.0953081	0.0658929	1.44641	0.149384	0.314266	1
496.201	9.78	m/z	279	56703.8	0.0705347	0.0645095	1.0934	0.275279	0.470956	1
468.991	6.1	m/z	96	3877.06	-0.0208018	0.114143	-0.182244	0.855896	0.923247	1
201.054	12.99	m/z	21	656.964	0.0325649	0.420086	0.0775195	0.941933	0.969666	1
751.286	0.57	m/z	279	26406.5	0.0790408	0.0365795	2.16079	0.0316691	0.10205	1
491.788	15.95	m/z	34	2666.75	0.572655	0.447958	1.27837	0.221907	0.412518	1
451.106	4.3	m/z	87	6521.94	0.136221	0.163627	0.83251	0.408217	0.606529	1
1250.9	18.04	n	225	2.89741e+06	0.0715113	0.0638607	1.1198	0.264161	0.4593	1
916.465	3.41	n	279	27090.9	-0.0326026	0.0229674	-1.41952	0.157004	0.324131	1
680.846	9.63	m/z	278	21579.4	-0.0780822	0.0367343	-2.1256	0.0345295	0.108912	1
451.266	5.18	m/z	279	42169.2	-0.0145294	0.0397	-0.365981	0.714691	0.835635	1
650.402	16.19	m/z	266	37419.6	-0.107138	0.0611593	-1.75179	0.0811084	0.204532	1
373.235	16.21	m/z	18	387.076	0.505908	NA	NA	NA	NA	NA
421.181	9.08	m/z	277	113172	-0.231723	0.0828702	-2.79622	0.00557879	0.0277281	1
279.122	4.08	n	279	20257.5	-0.0421796	0.0153051	-2.75591	0.00628735	0.0303903	1
824.715	0.57	m/z	208	95649.4	0.0314965	0.0954111	0.330113	0.741698	0.85281	1
448.204	6	n	279	22413.9	-0.0858504	0.024195	-3.54827	0.000463652	0.00435325	1
694.546	17.31	m/z	18	1707.07	-1.01146	1.31084	-0.771612	0.496551	0.684341	1
303.134	5.67	m/z	279	23179.8	-0.0925523	0.0245404	-3.77143	0.00020301	0.00232293	1
692.627	12.28	m/z	278	25763	-0.072593	0.0355186	-2.0438	0.0420338	0.12537	1
435.287	15.27	m/z	279	45957.9	0.0368856	0.0312225	1.18138	0.238584	0.430898	1
522.248	9.93	m/z	207	562082	-0.0884759	0.146469	-0.604058	0.546557	0.719644	1
588.212	6.64	m/z	279	32767.9	0.0131816	0.0382125	0.344955	0.73042	0.845207	1
627.094	11.47	m/z	279	23805.3	-0.0680906	0.0286564	-2.37611	0.0182567	0.0677851	1
447.779	19.32	m/z	50	2033.76	0.0530551	0.163904	0.323696	0.748491	0.85674	1
461.134	3.77	m/z	279	40383.6	-0.0610305	0.05159	-1.18299	0.237945	0.430076	1
376.127	7.83	n	279	20937.6	-0.0843812	0.019517	-4.32347	2.23e-05	0.000458177	0.152573
642.342	17.36	m/z	153	5662.63	0.173929	0.0488972	3.55703	0.000526657	0.00473715	1
291.684	15.66	m/z	271	8321.61	0.125983	0.0566024	2.22575	0.0269603	0.0911622	1
265.168	6.39	n	279	21525.4	-0.105125	0.0274937	-3.82361	0.000166411	0.00200935	1
403.32	13.58	m/z	270	12656.5	0.161478	0.0581897	2.77502	0.00595625	0.0290977	1
390.727	18.42	m/z	35	4490.02	0.217991	0.121979	1.78712	0.0928752	0.225852	1
528.291	15.86	m/z	275	19642.8	0.111678	0.0459794	2.42886	0.0158695	0.0610038	1
681.276	12.21	m/z	276	52433.7	-0.0186814	0.059931	-0.311715	0.755522	0.861946	1
400.118	13.32	m/z	209	3061.42	0.0703328	0.0501712	1.40186	0.162643	0.331378	1
338.134	5.25	m/z	242	974.388	0.00400511	0.0445878	0.0898252	0.928511	0.962537	1
189.038	3.56	m/z	21	82.9168	NA	NA	NA	NA	NA	NA
1208.75	6.44	n	279	29148.5	-0.0223936	0.0297374	-0.753045	0.452137	0.645614	1
368.179	6.87	m/z	279	19812.9	-0.11776	0.0270889	-4.34718	2.01e-05	0.000419557	0.138034
289.118	6.51	m/z	279	19915.4	-0.0711641	0.0199372	-3.56941	0.0004295	0.00408293	1
361.109	8.6	n	39	429918	0.0565142	0.708868	0.0797245	0.937249	0.967455	1
457.276	10.95	m/z	165	107560	0.0949394	0.0965638	0.983177	0.327204	0.529178	1
279.029	5.72	m/z	279	17186.9	-0.0391982	0.0159544	-2.45689	0.0147002	0.0573124	1
283.132	11.13	n	279	31430.4	-0.167739	0.0372622	-4.50159	1.04e-05	0.000265504	0.071155
375.123	10.51	m/z	279	23412.3	-0.0535979	0.0201885	-2.65488	0.0084473	0.0375472	1
382.759	0.59	m/z	269	28735	0.00850747	0.142686	0.0596237	0.952505	0.975815	1
438.756	15.51	m/z	123	3397.79	0.112004	0.0508233	2.20379	0.0298102	0.0976203	1
560.341	9.3	n	196	103251	0.16648	0.137895	1.2073	0.228984	0.42078	1
744.523	15.34	n	47	1.68802e+06	0.455059	0.524576	0.867478	0.393054	0.590917	1
473.107	5.59	m/z	25	648.736	-0.0683842	0.138561	-0.493531	0.6349	0.782662	1
290.629	9.68	n	278	11447.1	0.0789112	0.0584824	1.34932	0.178466	0.355687	1
421.401	18.51	m/z	279	19005.8	0.00415094	0.0335552	0.123705	0.901649	0.948711	1
385.232	4.23	n	279	31611.7	-0.0646961	0.0320723	-2.0172	0.0447525	0.131645	1
284.092	5.67	m/z	119	5750.54	0.127136	0.0966971	1.31479	0.191815	0.374239	1
244.052	4.58	n	279	28404.4	-0.0995543	0.0264281	-3.76698	0.000206456	0.00234528	1
473.723	5.34	m/z	279	19254.8	-0.0101941	0.0180153	-0.565858	0.572002	0.737072	1
549.413	16.32	m/z	277	35520.9	0.193951	0.068036	2.85072	0.00473212	0.0246272	1
245.149	4.35	m/z	279	18034.8	-0.0527299	0.0186297	-2.83042	0.00502953	0.02563	1
461.277	12.24	n	269	182601	-0.165663	0.100765	-1.64405	0.10148	0.241591	1
250.143	3.04	n	279	38905.1	-0.0163497	0.0194608	-0.840137	0.401641	0.599444	1
287.139	6.59	m/z	279	36676.8	-0.157061	0.0531782	-2.95348	0.00344397	0.0193009	1
719.391	12.14	m/z	271	37866.3	-0.0992324	0.0666847	-1.48808	0.138042	0.298184	1
446.26	15.77	m/z	40	2016.39	-0.104373	0.366632	-0.284679	0.77897	0.877125	1
494.192	13.65	m/z	279	29288.4	0.00321037	0.0350598	0.0915683	0.927115	0.962212	1
471.952	11.03	m/z	163	91772.2	0.139361	0.078719	1.77036	0.0788748	0.200448	1
293.09	6.89	n	279	24386.8	-0.0780539	0.0288151	-2.70878	0.00722352	0.0334953	1
854.091	11.85	m/z	274	27413.8	-0.0585282	0.0470117	-1.24497	0.214342	0.402713	1
282.094	5.27	m/z	279	21309.8	0.0263657	0.0264912	0.995263	0.320578	0.521911	1
1538.76	7.88	n	279	23599.5	-0.108931	0.0335381	-3.24797	0.00132285	0.00949405	1
321.067	1.4	m/z	279	22894.8	0.0468681	0.018112	2.58768	0.0102323	0.0435335	1
492.275	5.15	m/z	279	71299	0.0445528	0.0472202	0.943511	0.346338	0.547463	1
449.396	17.19	m/z	96	1766.55	0.0055407	0.0745679	0.0743042	0.940972	0.969254	1
459.215	9.8	m/z	222	208194	-0.0538937	0.0943071	-0.57147	0.568339	0.734943	1
451.174	12.02	n	279	22281.7	-0.0307662	0.0303532	-1.0136	0.31176	0.512791	1
510.249	6.03	m/z	279	18221.2	-0.0489591	0.019726	-2.48195	0.0137295	0.0544886	1
321.101	11.44	m/z	94	1300.03	0.0854219	0.0751903	1.13608	0.259542	0.453686	1
243.113	5.64	m/z	279	22297.8	-0.0876625	0.024737	-3.54378	0.000471242	0.00438844	1
605.856	11.36	m/z	279	29580.1	-0.239943	0.0444046	-5.40356	1.53e-07	1.42e-05	0.00105005
282.192	16.17	m/z	244	56112.3	0.14071	0.0655688	2.14598	0.0329844	0.105103	1
360.155	7.13	m/z	279	33813.5	0.0325251	0.0231518	1.40486	0.161313	0.329256	1
565.262	11.13	m/z	32	4730.98	0.390038	0.305414	1.27708	0.219797	0.40993	1
428.3	11.8	m/z	277	55017.4	0.0414031	0.0765955	0.540542	0.58931	0.748067	1
885.713	0.57	m/z	237	69121.5	0.07746	0.0712106	1.08776	0.27796	0.474387	1
346.124	1.4	m/z	275	11462.6	0.0862285	0.0409975	2.10326	0.0364668	0.112994	1
315.134	7.1	m/z	279	36248.4	0.116183	0.0409913	2.83434	0.00497027	0.025465	1
290.16	3.66	m/z	262	3505.07	0.200371	0.0670699	2.9875	0.00311478	0.0178352	1
706.758	0.57	m/z	259	55346.7	0.100223	0.0624838	1.60398	0.110097	0.256085	1
224.152	6.61	n	279	22189.8	-0.0200639	0.0248556	-0.807219	0.420314	0.617144	1
850.251	12.6	m/z	239	78787.7	-0.0107815	0.0910992	-0.118349	0.905904	0.950561	1
515.19	9.43	n	279	19629.9	-0.0119549	0.023286	-0.513393	0.608134	0.760611	1
206.048	1.66	m/z	113	377.635	0.0637431	0.121724	0.52367	0.601781	0.756324	1
315.148	4.08	m/z	202	9450.17	0.129812	0.10343	1.25507	0.211116	0.39851	1
385.127	11.31	n	279	20920	-0.118724	0.0291204	-4.077	6.15e-05	0.000953417	0.42141
359.294	16.13	m/z	279	9966.81	0.056033	0.0414283	1.35253	0.177438	0.354462	1
358.071	3.79	n	279	34313	-0.223368	0.0559822	-3.98998	8.7e-05	0.00122497	0.596559
666.58	19.45	m/z	279	40326.6	0.117775	0.0415536	2.83428	0.00497114	0.025465	1
383.176	6.28	n	279	28458.3	0.0526424	0.0416115	1.26509	0.207025	0.393606	1
310.137	4.93	m/z	279	48195.8	-0.151198	0.0788641	-1.9172	0.0563612	0.155892	1
936.496	4.55	n	279	18703.9	-0.0146019	0.0206623	-0.70669	0.480423	0.671455	1
665.245	11.59	m/z	267	49702.7	0.174204	0.0641538	2.71542	0.00710652	0.0330897	1
323.132	5.34	m/z	279	41270.1	-0.124018	0.0539865	-2.29721	0.0224405	0.0794047	1
225.321	10.7	m/z	276	11282.9	-0.098369	0.0519963	-1.89185	0.0596907	0.162737	1
266.088	3.54	n	279	78463.1	0.123923	0.0390044	3.17715	0.00167596	0.0112509	1
443.123	6.13	m/z	279	33190.6	-0.0188901	0.0350393	-0.53911	0.590294	0.748067	1
315.214	4	m/z	279	20279	-0.0963194	0.0251757	-3.82589	0.000164962	0.00199761	1
347.08	7.96	m/z	279	35050.2	0.0363283	0.0304372	1.19355	0.233796	0.425988	1
185.165	3.64	m/z	279	18414.5	-0.0175572	0.0170904	-1.02732	0.305273	0.505549	1
481.229	9.96	m/z	210	181904	0.0779627	0.103368	0.754225	0.451678	0.645228	1
318.145	7.07	m/z	279	19974.3	0.0042269	0.0182785	0.23125	0.817311	0.901182	1
559.463	14.79	m/z	255	53234.7	-0.189765	0.0614633	-3.08744	0.00227022	0.0140688	1
283.099	3.64	n	279	24703.8	0.054927	0.025786	2.13011	0.0341474	0.108055	1
741.752	0.57	m/z	258	46469.6	0.114513	0.0628901	1.82085	0.0699411	0.183951	1
427.042	5.27	m/z	279	22964.6	0.0795761	0.0289991	2.74409	0.00651131	0.0312088	1
491.263	14.45	m/z	180	240256	-0.498318	0.145271	-3.43027	0.00077173	0.00638821	1
337.115	9.56	m/z	279	28240.9	-0.0244736	0.0415916	-0.588428	0.556781	0.727168	1
757.489	16.88	n	261	57135.9	0.248529	0.110906	2.2409	0.0259794	0.0886767	1
318.097	7.37	m/z	279	20084.2	-0.112588	0.0276038	-4.07871	6.11e-05	0.000951195	0.418526
278.133	4.5	m/z	272	332.553	-0.0698951	0.0342817	-2.03885	0.0425567	0.126544	1
425.362	15.95	m/z	276	14218.2	0.122479	0.0448305	2.73204	0.00675253	0.031881	1
640.564	19.19	m/z	279	24411.8	0.0784601	0.0420717	1.86491	0.0633747	0.170408	1
544.318	15.84	m/z	203	5380.81	0.00409534	0.0690607	0.0593006	0.95278	0.975815	1
271.107	11.28	m/z	279	19927.5	-0.0652211	0.0227947	-2.86124	0.00457983	0.0239254	1
330.17	6.81	m/z	64	83.4326	-0.000728372	0.0862422	-0.00844566	0.993299	0.996351	1
243.195	5.05	n	279	20060.7	-0.037388	0.022712	-1.64618	0.100993	0.240872	1
604.056	4.83	n	273	102975	0.142785	0.0858018	1.66413	0.0973764	0.23419	1
392.034	1.08	m/z	279	16993.2	0.0640291	0.0185527	3.45119	0.000655907	0.00564772	1
235.016	7.37	n	279	17021.4	-0.00628738	0.0142567	-0.441012	0.659589	0.799974	1
465.309	11.78	n	164	341409	0.00141247	0.132268	0.0106789	0.991495	0.995562	1
205.093	4.45	m/z	181	3498.29	0.232043	0.101397	2.28846	0.0234278	0.0817589	1
671.476	16.56	m/z	265	14877.4	0.147749	0.104273	1.41694	0.157824	0.325037	1
459.779	15.97	m/z	26	3163.72	-0.544859	1.01656	-0.535983	0.604962	0.758094	1
346.197	6.99	m/z	279	34282.6	0.101755	0.0287643	3.53755	0.000481942	0.00446076	1
427.197	7.07	n	279	65872.1	0.00399844	0.0540917	0.0739196	0.941134	0.969276	1
655.455	16.9	m/z	279	212738	-0.272009	0.0540081	-5.03646	9.13e-07	5.03e-05	0.00626029
554.345	13.2	m/z	279	20189.2	-0.0232408	0.0237048	-0.980426	0.327831	0.52969	1
581.456	14.9	m/z	274	35869.4	-0.232796	0.0575511	-4.04504	7.03e-05	0.00105969	0.481864
310.116	6.41	n	279	17816.6	-0.107089	0.0285111	-3.75605	0.000215169	0.00240975	1
612.372	15.64	n	279	22659.4	-0.0356634	0.0311573	-1.14463	0.253468	0.446484	1
333.144	5.87	m/z	279	30631.3	0.0534148	0.0308024	1.73411	0.0841415	0.210495	1
256.115	5.92	m/z	60	235.948	-0.12489	0.277207	-0.450528	0.65489	0.796748	1
280.643	16.08	m/z	185	700.349	0.0709095	0.0603136	1.17568	0.241491	0.433399	1
451.2	11.47	m/z	51	295.374	0.146832	0.0937105	1.56687	0.127298	0.281998	1
366.201	4.68	n	279	14958.6	-0.0509643	0.0192545	-2.64687	0.00864407	0.0382235	1
329.111	9.75	m/z	279	17151.2	-0.129604	0.0269282	-4.81294	2.59e-06	9.9e-05	0.0177271
509.296	5.29	m/z	279	21325.7	-0.0377332	0.0258828	-1.45785	0.146147	0.310035	1
281.137	7.35	n	279	30475.3	-0.0610909	0.0306782	-1.99134	0.0475402	0.137428	1
511.164	10.29	m/z	158	1208.06	0.0173603	0.0426556	0.406988	0.684666	0.81414	1
262.601	10.38	m/z	279	43054.7	0.165514	0.0517975	3.19541	0.00157739	0.0107577	1
373.273	12.94	m/z	279	45728.2	0.0704773	0.045391	1.55267	0.121777	0.274559	1
445.139	4.5	m/z	279	41941.6	-0.0598664	0.0584766	-1.02377	0.306943	0.507794	1
496.164	9.88	m/z	83	1643.11	0.0804792	0.162304	0.495854	0.621696	0.772101	1
867.591	16.95	m/z	276	31315.7	0.0140557	0.0449908	0.312413	0.754992	0.861878	1
383.126	9.25	n	274	10328.7	-0.059486	0.0642166	-0.926334	0.355191	0.555311	1
563.34	12.99	m/z	160	64292	-0.0167416	0.0722972	-0.231566	0.817223	0.901182	1
542.207	7.37	m/z	279	39640.8	0.143108	0.0528229	2.70921	0.00721451	0.0334788	1
390.142	9.45	n	279	18663.4	-0.0424042	0.0239834	-1.76806	0.0782796	0.199367	1
397.198	13.6	m/z	279	19239.6	0.00229945	0.0279388	0.0823033	0.934472	0.965715	1
583.061	16.54	m/z	25	527863	0.276155	0.945389	0.292107	0.777636	0.876487	1
534.707	0.59	m/z	249	20012.2	0.00557854	0.0570865	0.0977209	0.922243	0.960209	1
266.138	4.83	n	279	17673.1	-0.0765157	0.0203569	-3.75872	0.000213012	0.00239342	1
398.076	3.19	m/z	18	4916.48	0.805323	1.25849	0.639914	0.567747	0.73463	1
517.663	0.59	n	255	24562.3	0.0183296	0.0531595	0.344804	0.730561	0.845207	1
522.29	6.08	m/z	279	18004.3	-0.0185782	0.0185273	-1.00275	0.316961	0.518237	1
478.425	17.66	m/z	36	1383.21	0.162582	0.107036	1.51895	0.146146	0.310035	1
460.208	8.68	m/z	278	41031.3	-0.180687	0.0583389	-3.0972	0.00217922	0.0137157	1
353.111	6.05	n	279	16358.8	0.00529483	0.0151627	0.349202	0.727234	0.843109	1
276.031	8.99	m/z	25	1741.24	-0.095313	0.305605	-0.311883	0.763103	0.86568	1
326.087	2.81	m/z	83	983.309	0.032911	0.080333	0.409682	0.683498	0.813598	1
370.243	3.94	m/z	136	870284	-0.181581	0.261895	-0.693335	0.489547	0.680052	1
421.242	6.39	m/z	279	19298.3	-0.0154025	0.0250573	-0.614693	0.539321	0.714212	1
397.323	15.86	n	279	21996.2	-0.107065	0.0303321	-3.52975	0.000495668	0.00453579	1
248.095	4.2	m/z	277	3005.62	0.0912592	0.0431593	2.11448	0.0354809	0.110892	1
671.422	18.85	m/z	274	29427.1	0.0497508	0.0418048	1.19007	0.235179	0.427338	1
787.673	12.91	m/z	275	19479	-0.0550229	0.0370733	-1.48416	0.139057	0.299454	1
442.796	0.57	m/z	277	65383.6	0.103087	0.0626169	1.64632	0.100975	0.240872	1
1588.94	11.33	n	165	85411.5	0.129816	0.0948535	1.36859	0.173318	0.348081	1
228.098	1.44	m/z	279	22909.9	-0.0818777	0.0228923	-3.57664	0.00041836	0.00399921	1
549.267	9.16	m/z	265	63892.8	0.212392	0.0753124	2.82014	0.00521021	0.0261617	1
251.068	11.73	m/z	279	59715.2	0.104303	0.06112	1.70653	0.0891619	0.219747	1
443.185	8.24	m/z	279	65985.4	-0.0581076	0.05337	-1.08877	0.277313	0.473519	1
667.207	10.33	m/z	279	18992.2	-0.0964886	0.0284653	-3.38969	0.000813918	0.00660971	1
452.181	11.59	m/z	279	16900.2	-0.01116	0.0204569	-0.545537	0.585874	0.745698	1
427.218	10.7	m/z	207	46984.2	-0.143444	0.108504	-1.32202	0.187831	0.368775	1
643.412	17.51	m/z	259	52657.7	0.110312	0.0710932	1.55165	0.122132	0.275088	1
653.237	11.75	m/z	41	30723.6	0.0188765	0.426749	0.0442332	0.965118	0.981118	1
582.386	12.62	m/z	270	29429.4	-0.221399	0.0458092	-4.83307	2.41e-06	9.32e-05	0.0164894
368.127	4.7	m/z	211	295632	-0.127482	0.179237	-0.711245	0.477848	0.670043	1
496.94	8.58	m/z	279	32517.7	-0.0348391	0.051296	-0.679177	0.497659	0.685196	1
281.981	16.17	m/z	189	57715.5	0.169307	0.108004	1.5676	0.118913	0.269431	1
427.284	14.32	m/z	279	43457.8	0.0372073	0.0414013	0.898698	0.369685	0.569654	1
385.31	15.51	m/z	279	17523.4	0.000955036	0.0273668	0.0348976	0.972189	0.984543	1
327.079	5.25	m/z	59	752.433	0.192116	0.127604	1.50557	0.140235	0.301213	1
166.078	11.51	m/z	74	17411.9	0.229135	0.232454	0.985723	0.328923	0.530347	1
462.267	11	m/z	275	52239.7	0.0922661	0.0777861	1.18615	0.236716	0.42919	1
665.777	0.57	m/z	261	35739.7	0.0914413	0.0593198	1.5415	0.124565	0.278372	1
484.236	12.09	m/z	277	81133.5	-0.270607	0.0651153	-4.15581	4.48e-05	0.000759614	0.306831
263.075	3.35	m/z	264	4753.68	0.219038	0.0581889	3.76427	0.000211276	0.00238564	1
947.76	0.55	m/z	264	27681.2	0.046882	0.061743	0.759309	0.448435	0.642738	1
364.15	5.13	m/z	279	17637.4	0.0784702	0.0190787	4.11297	5.32e-05	0.000863571	0.364401
541.446	16.66	m/z	267	21787.9	0.203559	0.062284	3.26824	0.00124269	0.00903222	1
266.609	15.29	m/z	175	1230.13	0.0885511	0.0549138	1.61255	0.109002	0.254642	1
738.852	6.46	m/z	279	15147.3	-0.0474435	0.0215476	-2.2018	0.0286006	0.094883	1
532.244	6.39	m/z	279	17169.1	-0.0281633	0.0201572	-1.39718	0.163608	0.332653	1
390.248	8.85	m/z	252	174397	0.0013331	0.153694	0.00867375	0.993087	0.996285	1
424.209	12.79	m/z	27	1583.97	-0.502461	0.718349	-0.699467	0.500206	0.687195	1
905.779	0.55	m/z	259	31647.5	0.0749423	0.0642175	1.16701	0.244426	0.436409	1
418.137	13.01	m/z	279	18426.3	-0.114482	0.0270526	-4.23183	3.27e-05	0.000592108	0.223817
682.428	14.52	m/z	275	78410.7	-0.00435049	0.0724114	-0.0600802	0.952141	0.975815	1
273.101	6.51	m/z	167	9251.87	0.217263	0.20331	1.06863	0.28709	0.485616	1
554.345	13.01	m/z	279	17526.8	-0.0301442	0.0238275	-1.2651	0.207022	0.393606	1
378.238	5.44	n	279	23081.5	-0.0614334	0.0418766	-1.46701	0.14364	0.306033	1
442.196	2.66	n	279	16493.9	0.0165234	0.0208926	0.790873	0.429774	0.62501	1
817.726	0.57	m/z	224	52092	0.135031	0.0728298	1.85406	0.0652325	0.174377	1
572.187	13.56	m/z	255	97113.4	-0.0154104	0.0849675	-0.181368	0.856243	0.92333	1
299.139	8.6	m/z	279	32765.4	-0.108224	0.0581949	-1.85968	0.0641144	0.171992	1
226.613	5.01	m/z	279	11950.4	0.0194185	0.0127217	1.5264	0.128184	0.283502	1
826.575	19.37	m/z	275	39183.6	-0.117532	0.127901	-0.918927	0.359041	0.559918	1
400.117	5.01	m/z	279	120660	0.187653	0.0600615	3.12434	0.00199397	0.0128205	1
515.978	11.28	m/z	164	64790.2	0.205857	0.0786487	2.61743	0.00984055	0.0421419	1
370.083	0.77	m/z	36	72564.8	0.313027	0.359619	0.87044	0.39552	0.593844	1
581.454	18.42	m/z	195	22244.3	-0.050457	0.0878657	-0.574251	0.566557	0.733645	1
680.33	5.97	m/z	279	24949.4	0.0317429	0.0298854	1.06215	0.2892	0.48781	1
127.063	4.33	n	279	32728.5	0.00540588	0.0335911	0.160932	0.872278	0.932698	1
161.137	6.51	m/z	279	176973	-0.0290948	0.0515993	-0.56386	0.573359	0.737734	1
588.365	14.79	m/z	278	22945.2	-0.0571831	0.0446506	-1.28068	0.201508	0.386672	1
464.204	7.35	n	247	91467.9	-0.00327699	0.109381	-0.0299593	0.976127	0.986519	1
744.444	16.32	m/z	268	30312.7	-0.0859824	0.0463688	-1.85432	0.064931	0.173843	1
601.319	5.59	m/z	279	15458.5	-0.0678254	0.0192936	-3.51543	0.00052182	0.00471088	1
696.216	18.85	n	73	157099	-0.238321	0.296339	-0.804218	0.425004	0.621104	1
513.276	12.33	n	266	101959	-0.0242474	0.107528	-0.225497	0.821788	0.902625	1
274.038	8.99	m/z	15	1571.87	NA	NA	NA	NA	NA	NA
666.47	16.66	m/z	266	33452.7	-0.0413386	0.0622931	-0.663615	0.507587	0.692339	1
403.255	5.03	m/z	279	12745.3	-0.0425584	0.0174751	-2.43537	0.0155819	0.0600043	1
792.538	16.81	m/z	253	56453.8	-0.159439	0.155238	-1.02706	0.305495	0.505763	1
277.005	4.13	m/z	272	14695.4	0.168886	0.146795	1.15049	0.251084	0.443653	1
961.578	17.69	m/z	231	46495.3	0.0729041	0.0601557	1.21192	0.226951	0.418214	1
717.543	18.93	m/z	276	43412.7	0.00232795	0.0505879	0.046018	0.963333	0.980376	1
300.074	9.13	n	279	12295.5	-0.0847304	0.0258876	-3.27302	0.00121548	0.00890051	1
516.198	11.13	m/z	279	15899.9	0.0234338	0.0204459	1.14614	0.252841	0.445786	1
404.122	8.4	n	279	17039.2	-0.111891	0.0246594	-4.53744	8.88e-06	0.000239575	0.060852
377.134	9.45	m/z	279	19801.1	0.0456814	0.0235192	1.9423	0.0532324	0.149286	1
1336.76	6.05	n	279	30005.4	-0.0879037	0.0549596	-1.59942	0.111	0.257373	1
246.028	2.11	m/z	279	12014.3	-0.022813	0.0120909	-1.88678	0.0603576	0.163968	1
351.132	7.3	m/z	162	182136	0.405369	0.236026	1.71748	0.0881681	0.218082	1
404.211	10.93	n	274	46351.1	-0.151858	0.068592	-2.21393	0.0277625	0.0929574	1
691.424	16.06	m/z	272	34816	0.0886562	0.0702155	1.26263	0.207942	0.394693	1
295.105	7.83	n	279	13054.1	-0.0915252	0.0208919	-4.38089	1.75e-05	0.000384642	0.119624
765.416	10.7	m/z	137	299719	0.245489	0.158668	1.54719	0.124614	0.278392	1
339.029	4.91	m/z	123	855.041	0.117376	0.0885219	1.32596	0.187937	0.368872	1
725.138	12.16	m/z	275	17589	-0.0931434	0.0411982	-2.26086	0.0246495	0.084941	1
651.44	16.79	m/z	279	23707.3	-0.0577209	0.0424016	-1.36129	0.174658	0.350031	1
365.108	2.46	n	279	29719.9	0.0911858	0.0252715	3.60824	0.000372815	0.00367137	1
243.153	6.92	m/z	279	17542.4	0.0415249	0.027549	1.50731	0.133004	0.290692	1
383.708	6.56	m/z	279	17469.5	-0.0944138	0.0252113	-3.7449	0.000224414	0.00249292	1
599.347	12.14	m/z	232	86460.3	-0.127251	0.0997081	-1.27624	0.203331	0.389064	1
366.202	6.21	m/z	279	44539.9	0.102499	0.0513678	1.9954	0.0470938	0.136367	1
682.574	17.94	m/z	229	10134.7	0.0532054	0.0644017	0.826149	0.409704	0.607816	1
318.097	9.23	m/z	279	15293.1	-0.083242	0.0248546	-3.34916	0.000936761	0.00732105	1
240.24	15.77	m/z	180	558.524	-0.0120184	0.0337	-0.356629	0.721851	0.84028	1
462.202	10.68	m/z	246	66071.7	-0.129388	0.129075	-1.00243	0.317253	0.518591	1
285.016	4.33	n	279	13644.7	0.000703495	0.016369	0.0429774	0.965754	0.981361	1
319.165	6.08	m/z	180	2348.07	0.237531	0.0834822	2.8453	0.00504521	0.0256337	1
307.085	10.83	m/z	31	6061.31	0.0437908	0.256004	0.171055	0.866325	0.928505	1
313.252	16.13	m/z	156	975.931	0.0439845	0.0498832	0.881749	0.379528	0.579996	1
299.228	10.98	m/z	279	28175.5	0.0487601	0.0501931	0.971449	0.332271	0.53319	1
651.427	15.14	m/z	262	53724.4	-0.213989	0.0692908	-3.08828	0.00225744	0.0140404	1
1035.6	5.03	n	279	18126.5	-0.041279	0.0320849	-1.28655	0.199449	0.384536	1
503.242	10.11	m/z	178	189926	0.17574	0.0820093	2.14293	0.0337004	0.106897	1
358.126	4.91	m/z	279	17828.4	0.00822366	0.0250193	0.328692	0.742666	0.85335	1
723.599	18.9	m/z	278	15559.2	0.0495898	0.03767	1.31643	0.189251	0.370819	1
748.439	16.06	m/z	275	27464.3	-0.004005	0.0403096	-0.099356	0.920937	0.959745	1
593.465	16.98	m/z	267	33983.1	-0.262688	0.0880433	-2.98362	0.00314778	0.0179492	1
844.567	16.61	m/z	211	54297.6	0.246901	0.0862367	2.86306	0.00468541	0.0244155	1
358.114	7.98	n	279	12405	-0.0795162	0.022405	-3.54904	0.000462379	0.00434725	1
312.096	4.7	n	279	44918.1	0.112049	0.0431972	2.59389	0.0100542	0.0429087	1
493.208	12.26	m/z	278	20029.6	-0.0481052	0.0468765	-1.02621	0.305796	0.50614	1
377.134	8.11	m/z	279	13386.1	-0.0271764	0.0175789	-1.54597	0.123388	0.277006	1
415.164	10.13	m/z	240	957299	0.081071	0.106812	0.759007	0.448691	0.642836	1
251.102	6.46	m/z	279	133154	0.0137316	0.0474789	0.289214	0.772659	0.873463	1
851.529	17	n	274	25720.1	-0.144636	0.0827598	-1.74765	0.081787	0.205638	1
430.172	3.66	m/z	279	11837.1	-0.0381666	0.0178426	-2.13907	0.0334068	0.1063	1
245.178	10.95	n	279	15264.6	-0.0712362	0.026729	-2.66513	0.00820118	0.0368596	1
282.065	5.44	m/z	253	13393.5	0.0541373	0.0601613	0.899869	0.369161	0.569574	1
399.362	13.53	m/z	260	10095.9	0.0100445	0.0477999	0.210137	0.833747	0.909351	1
616.153	12.64	m/z	208	42260.6	0.0896606	0.100243	0.894433	0.372278	0.572234	1
434.283	16.04	m/z	258	10139	0.11437	0.121373	0.942304	0.34703	0.547547	1
357.119	1.51	n	279	17780.2	-0.0622372	0.0293884	-2.11774	0.035192	0.110341	1
397.294	13.01	n	279	22644.3	-0.238329	0.0426938	-5.58229	6.21e-08	7.98e-06	0.00042588
799.632	17.66	m/z	264	25289.2	0.0397931	0.0519991	0.765265	0.444882	0.639786	1
247.144	9.7	m/z	276	44376.3	-0.00745379	0.0844031	-0.0883118	0.929701	0.963146	1
298.114	3.74	n	279	15552.9	0.04352	0.0216103	2.01386	0.0451042	0.132339	1
244.052	3.39	n	279	19005.7	-0.0759418	0.0253221	-2.99903	0.00298406	0.0172161	1
349.152	10.61	n	279	23413.5	-0.308944	0.0553639	-5.58025	6.28e-08	7.98e-06	0.000430343
328.142	6.94	n	279	141295	0.170001	0.064418	2.63903	0.00884105	0.0388439	1
388.305	11.28	m/z	277	43709.8	0.0100182	0.0574613	0.174347	0.861736	0.926243	1
209.128	7.47	m/z	272	5691.46	0.0445802	0.0467509	0.953569	0.341257	0.541932	1
434.195	8.85	m/z	279	19490	-0.0265624	0.0326396	-0.813806	0.416537	0.613449	1
311.077	8.63	n	279	16927.3	-0.0623343	0.0298295	-2.08969	0.037665	0.115558	1
573.412	17.66	m/z	59	1.13293e+06	0.782037	0.630875	1.23961	0.222529	0.413175	1
294.133	5.36	m/z	279	17986.4	-0.156213	0.0336613	-4.64074	5.63e-06	0.000169917	0.0385711
550.314	11.87	m/z	279	30509.2	-0.0330779	0.0372281	-0.88852	0.375122	0.575187	1
316.248	11	m/z	279	5776.5	0.0331087	0.120032	0.275833	0.782906	0.8804	1
124.051	4.91	m/z	207	1521.58	0.297017	0.120221	2.4706	0.01443	0.0565394	1
631.283	5.27	m/z	239	22001.3	-0.0595587	0.035881	-1.6599	0.0984349	0.23623	1
675.197	8.75	m/z	276	14817.8	-0.120222	0.0352644	-3.40917	0.00076178	0.00632112	1
269.128	16.66	m/z	278	29128.5	-0.204099	0.0527026	-3.87265	0.000137914	0.00173613	0.945265
443.257	5.9	m/z	279	16171.4	0.102228	0.0327155	3.12477	0.00199121	0.0128148	1
481.336	15.51	m/z	274	30290.9	0.093173	0.0622253	1.49735	0.135601	0.294519	1
561.272	15.27	n	278	10059.6	0.0261739	0.0457981	0.571505	0.568177	0.734943	1
1347.78	6.79	n	275	28196.7	-0.18191	0.0963574	-1.88786	0.0602309	0.163818	1
292.227	11.08	m/z	272	66373.9	-0.201511	0.0969161	-2.07923	0.0386541	0.117749	1
269.151	15.2	m/z	41	3051.42	-0.0722575	0.247246	-0.29225	0.772963	0.873663	1
707.758	0.57	m/z	231	41076.2	0.125502	0.0648398	1.93556	0.0543241	0.151665	1
291.111	10.13	m/z	279	55450.4	-0.00205923	0.0380941	-0.0540564	0.956934	0.977033	1
283.131	10.29	n	279	20897.3	-0.138294	0.0360249	-3.83884	0.000156963	0.00191769	1
627.356	9.53	m/z	135	60222.9	0.284377	0.13058	2.1778	0.0314994	0.101608	1
317.153	3.22	m/z	279	11291.4	-0.0161801	0.0147913	-1.09389	0.275063	0.470956	1
938.529	10.01	n	235	332663	0.0351662	0.13071	0.269041	0.788168	0.883852	1
315.08	2.61	n	279	18053.3	0.00847625	0.0240581	0.352324	0.724894	0.842079	1
378.133	3.49	m/z	279	23785.4	-0.0848739	0.0395798	-2.14438	0.0329749	0.105103	1
380.112	2.49	m/z	279	41040	0.174125	0.0770191	2.2608	0.0246391	0.084941	1
392.732	17.71	m/z	18	1101.94	0.100046	0.762564	0.131196	0.907627	0.951449	1
473.254	15.49	m/z	269	20322	-0.0985012	0.0480422	-2.0503	0.0414304	0.124164	1
743.526	17.86	m/z	239	9907.64	0.110446	0.0543445	2.03233	0.0433797	0.128712	1
518.224	10.36	m/z	265	33678.1	0.109003	0.0716854	1.52058	0.12971	0.28623	1
323.161	12.28	m/z	277	12265.3	-0.234228	0.055065	-4.25367	2.99e-05	0.000559056	0.204954
373.158	8.73	m/z	83	256.496	-0.115737	0.224205	-0.516212	0.607572	0.760048	1
368.065	5.29	m/z	135	23599.8	0.297294	0.113185	2.62663	0.00984171	0.0421419	1
496.165	11.75	n	123	208387	0.659273	0.329887	1.99848	0.0483792	0.139149	1
657.506	18.3	m/z	276	29500	0.0953202	0.0530451	1.79697	0.0735726	0.190577	1
648.186	10.77	n	279	15222.3	0.125832	0.0298138	4.22061	3.42e-05	0.000615392	0.234464
413.188	4.45	n	279	12588.6	-0.0764021	0.024622	-3.103	0.00213763	0.0135535	1
528.272	6.08	m/z	279	20933.4	-0.0539079	0.0349726	-1.54143	0.124486	0.278366	1
446.376	15.73	n	279	23889.8	-0.0189267	0.0494187	-0.382987	0.702057	0.827529	1
1294.93	18.04	n	28	1.80192e+06	-1.4475	1.24623	-1.1615	0.275316	0.470956	1
619.491	15.62	m/z	272	24117.2	-0.10902	0.0579061	-1.8827	0.0609459	0.165304	1
290.102	5.13	m/z	279	12032.3	-0.0867283	0.0236308	-3.67013	0.000296796	0.00307287	1
605.907	17.07	m/z	266	21700.1	-0.0685674	0.0549261	-1.24836	0.213132	0.401211	1
497.324	15.1	m/z	279	19867.2	0.0907901	0.0450587	2.01493	0.0449913	0.132121	1
399.125	13.6	m/z	239	17114.8	-0.332946	0.0739025	-4.50522	1.1e-05	0.000277194	0.0753968
302	3.51	m/z	74	56455.2	0.584252	0.247401	2.36156	0.0220554	0.0784065	1
340.248	11.59	m/z	203	4443.57	0.0274925	0.0728341	0.377468	0.706283	0.829425	1
447.219	14.94	m/z	82	12492.1	0.152734	0.253766	0.601872	0.549454	0.721586	1
658.442	16.64	m/z	271	18862.4	-0.0636506	0.0526295	-1.20941	0.227695	0.419297	1
532.236	12.28	m/z	265	65925.8	-0.260346	0.0748775	-3.47696	0.000604431	0.00533073	1
552.237	13.18	n	272	30066.7	-0.119827	0.0662099	-1.8098	0.0715725	0.18686	1
615.003	10.29	m/z	279	17208.4	-0.1547	0.0383451	-4.03441	7.29e-05	0.00107741	0.499919
209.128	7.07	m/z	278	23472.3	0.0751858	0.0640832	1.17325	0.241824	0.433777	1
399.166	4.96	n	279	28927.9	-0.011157	0.0250776	-0.444901	0.656779	0.79815	1
259.075	5.67	m/z	257	2622.73	0.124336	0.0785704	1.58247	0.114934	0.26364	1
368.156	3.56	m/z	279	12789.6	-0.0343181	0.0189232	-1.81355	0.0709562	0.185836	1
165.551	3.37	m/z	270	7192.08	0.184912	0.0569286	3.24814	0.00132838	0.00952378	1
273.092	10.7	m/z	246	7596.77	-0.167733	0.0622863	-2.69293	0.00763573	0.0349601	1
636.734	17.04	m/z	178	103713	-0.0740606	0.206533	-0.358589	0.720397	0.83929	1
543.248	8.06	m/z	279	11134.6	-0.00823738	0.0196711	-0.418757	0.675756	0.808906	1
278.628	15.43	m/z	272	4583.77	0.0981135	0.0507057	1.93496	0.0541607	0.15127	1
260.149	4.1	m/z	279	24515.8	-0.159839	0.0461978	-3.45989	0.000636039	0.00555905	1
399.202	6.44	n	279	20263.1	-0.0183212	0.0290983	-0.629631	0.529515	0.70788	1
602.825	5.64	m/z	278	37608.6	-0.00176746	0.0421552	-0.0419274	0.96659	0.98192	1
304.178	8.6	n	269	118898	0.024523	0.140698	0.174295	0.861782	0.926243	1
466.197	10.46	m/z	279	14697.8	0.000534249	0.0195238	0.027364	0.978191	0.987994	1
332.243	9.78	m/z	279	18471.3	0.0369514	0.0471515	0.783673	0.43398	0.628991	1
375.261	8.27	m/z	85	407225	1.11409	0.396169	2.81216	0.0064995	0.0311739	1
396.169	4.55	m/z	279	12999.3	-0.0561808	0.0215602	-2.60577	0.0097212	0.0418524	1
332.562	1.38	m/z	279	45605.7	0.0665592	0.0450665	1.47691	0.140968	0.302077	1
259.071	4.43	m/z	279	14499	-0.164081	0.0389191	-4.21596	3.49e-05	0.000622425	0.239011
679.386	13.94	m/z	241	35173.6	-0.140797	0.0795352	-1.77025	0.0781225	0.199053	1
304.212	7.57	m/z	279	8419.3	0.0920516	0.0401574	2.29227	0.0227281	0.0799685	1
252.054	6.66	m/z	279	12158.7	0.0757846	0.0194605	3.89427	0.000126703	0.00163237	0.868424
402.285	11.18	m/z	277	58566.7	0.0644065	0.0739601	0.870828	0.384697	0.583732	1
931.469	7.5	n	279	12717.9	-0.0792907	0.0271252	-2.92314	0.00378547	0.0207068	1
669.357	7.98	m/z	279	14704.6	-0.0808774	0.0346174	-2.33632	0.0202716	0.0732429	1
486.317	12.47	m/z	279	24021.1	-0.233119	0.0428461	-5.44084	1.27e-07	1.27e-05	0.00087142
563.494	15.14	m/z	265	40763.1	-0.224653	0.0634747	-3.53926	0.00048354	0.00446656	1
627.245	13.68	m/z	279	13046.1	0.0482615	0.0221802	2.17588	0.0305089	0.0992849	1
307.106	6.05	m/z	220	102407	0.425905	0.179362	2.37456	0.018556	0.068599	1
748.901	10.36	m/z	277	15567.4	-0.145409	0.0364171	-3.99287	8.62e-05	0.00121614	0.591042
426.756	18.42	m/z	24	4129.2	-0.0152632	0.358278	-0.0426017	0.967401	0.982307	1
296.121	8.11	m/z	15	69.6863	0.408768	NA	NA	NA	NA	NA
237.022	1.87	n	279	27550.7	0.0984923	0.0714561	1.37836	0.169334	0.342061	1
1293.8	7.1	n	278	14914.6	-0.130183	0.0537031	-2.42412	0.0160642	0.0615108	1
384.303	15.08	n	276	35859.9	0.0355081	0.0600637	0.591173	0.554949	0.725744	1
322.162	10.75	m/z	243	9848.39	-0.0909505	0.0682226	-1.33314	0.183896	0.363025	1
221.092	6.05	m/z	279	10593.6	-0.0161524	0.0174891	-0.923574	0.356606	0.557141	1
432.254	5.18	m/z	279	15348.6	0.0176094	0.0310666	0.566828	0.571344	0.736781	1
223.1	8.55	n	279	22309.4	-0.146763	0.0552353	-2.65704	0.00839471	0.0374204	1
713.386	12.12	m/z	276	15725.7	-0.105137	0.047823	-2.19846	0.0288516	0.0953008	1
442.205	7.35	n	171	64112.1	0.176031	0.180129	0.977249	0.330085	0.531579	1
360.155	6.05	m/z	279	12832.3	0.00577514	0.0221386	0.260863	0.794415	0.888241	1
341.111	7.18	m/z	279	12078.9	-0.140242	0.0325536	-4.30804	2.38e-05	0.000478866	0.162814
426.164	8.03	n	279	29635.1	0.0705883	0.0379219	1.86141	0.0638692	0.171536	1
482.267	5.52	m/z	279	22450.2	-0.0946848	0.0483715	-1.95745	0.0514164	0.145563	1
794.93	12.62	m/z	261	17619.2	-0.051079	0.0481625	-1.06056	0.29	0.488608	1
340.129	11.26	m/z	279	11419.6	-0.0442744	0.0226166	-1.95761	0.0513977	0.145563	1
607.309	12.96	m/z	108	39481	0.0820637	0.146132	0.561574	0.575818	0.739662	1
299.103	5.8	m/z	279	13106.1	-0.0523398	0.0206559	-2.5339	0.0118968	0.0490028	1
248.1	3.44	m/z	279	2375.09	0.0119709	0.0372317	0.321526	0.748083	0.856579	1
143.209	3.37	n	265	5685.37	0.0924127	0.0700238	1.31973	0.188214	0.36921	1
277.053	11.8	m/z	17	8415.34	2.15575	0.168463	12.7966	0.0496482	0.142142	1
329.149	5.25	m/z	279	23438.8	-0.0427664	0.0677386	-0.631345	0.528396	0.707468	1
365.32	15.02	m/z	279	19319.9	-0.0216328	0.0342581	-0.631465	0.528318	0.707468	1
397.346	16.06	m/z	274	19401.6	-0.0259081	0.0499879	-0.518288	0.604727	0.758094	1
620.162	11.56	m/z	279	15168.9	0.124938	0.0273553	4.56722	7.79e-06	0.000216199	0.0534013
214.035	3.74	m/z	15	1948.3	0.230233	NA	NA	NA	NA	NA
693.43	16.28	m/z	273	22630.1	-0.101622	0.0513451	-1.9792	0.0489221	0.140415	1
457.286	16.66	m/z	274	25824.7	-0.0434108	0.0659195	-0.658542	0.510813	0.693977	1
660.813	8.06	m/z	279	12784.5	-0.0395301	0.0272547	-1.4504	0.148212	0.312567	1
494.817	0.59	m/z	269	30395.7	0.0584818	0.0757597	0.771938	0.440917	0.636035	1
354.079	3.97	m/z	279	11621.9	0.054069	0.0223489	2.41931	0.0162702	0.0620221	1
603.483	16.98	n	273	30332.2	0.00827063	0.0604622	0.13679	0.89131	0.943615	1
688.893	9.78	m/z	266	27111.3	-0.191694	0.0746037	-2.5695	0.0108027	0.0454244	1
305	6.1	m/z	169	2078.21	-0.0457854	0.0823249	-0.556155	0.57898	0.741842	1
278.628	15.27	m/z	212	1534.53	-0.0440009	0.0749452	-0.587107	0.557859	0.728021	1
416.316	8.8	m/z	137	6581.64	-0.19511	0.105605	-1.84755	0.0672833	0.178813	1
184.628	4.08	m/z	279	17074.6	-0.00847082	0.0361571	-0.234278	0.814962	0.89988	1
345.144	6.31	m/z	279	24863.3	0.103046	0.0608038	1.69474	0.0913806	0.223924	1
511.275	6.03	m/z	279	13314.1	-0.0608345	0.0324923	-1.87228	0.062345	0.168366	1
554.246	12.74	m/z	264	55970	0.180566	0.0804525	2.24438	0.0257477	0.0880172	1
104.062	3.37	m/z	279	2955.38	0.0866413	0.0242986	3.56568	0.000435341	0.00412701	1
260.113	2.91	m/z	279	20264.2	-0.0315937	0.0361724	-0.87342	0.383279	0.582874	1
866.465	5.57	n	279	17801.8	-0.0624532	0.0414705	-1.50597	0.133348	0.291165	1
666.857	12.05	m/z	279	13992.9	-0.070755	0.0401461	-1.76244	0.0792271	0.200896	1
345.168	7.35	n	279	55189.6	0.02598	0.0366012	0.709813	0.478487	0.67042	1
629.423	15.18	m/z	208	25728.6	0.134564	0.0899873	1.49537	0.136579	0.295957	1
327.086	3.72	m/z	279	15145.2	0.00754259	0.0302758	0.249129	0.803467	0.893081	1
803.69	16.9	m/z	46	6915.9	0.0857085	0.146214	0.586187	0.563005	0.730686	1
617.881	16.86	m/z	250	23896.8	-0.0943878	0.0581013	-1.62454	0.105699	0.248614	1
585.397	15.16	m/z	166	25928.4	0.178832	0.0846275	2.11317	0.0363479	0.112881	1
770.467	6.26	n	60	145435	0.630689	0.815981	0.772922	0.444228	0.639114	1
907.538	4.91	n	279	21982.9	-0.10509	0.052577	-1.99878	0.0467232	0.135408	1
414.321	12.12	m/z	279	17926.9	0.00773733	0.0500096	0.154717	0.87717	0.935885	1
555.183	9.43	n	279	49615.6	-0.108443	0.0339009	-3.19881	0.00155961	0.0106635	1
783.1	17.91	m/z	265	18351.8	0.113243	0.0524899	2.15742	0.0319824	0.102673	1
221.063	13.48	m/z	18	2926.7	-0.146501	0.675992	-0.21672	0.842328	0.914218	1
293.195	6.39	n	279	36056.9	-0.298788	0.0650369	-4.59413	6.92e-06	0.000199749	0.0474282
283.63	13.58	m/z	279	11130	0.0193427	0.0217824	0.887997	0.375403	0.57536	1
347.156	3.3	m/z	279	31923.8	-0.177118	0.0592668	-2.98848	0.00308527	0.0177106	1
280.607	15.31	m/z	245	2192.74	0.0885739	0.0573128	1.54545	0.123702	0.27753	1
373.049	10.16	m/z	180	11903	0.153165	0.0970383	1.5784	0.116474	0.266104	1
466.222	8.19	m/z	269	53707.3	-0.0109482	0.0992234	-0.110339	0.912234	0.953642	1
285.102	2.76	m/z	279	22139.1	0.0362406	0.0455045	0.796418	0.426551	0.62231	1
365.134	7.07	m/z	279	10668.5	-0.047196	0.0176016	-2.68135	0.0078248	0.0354991	1
224.107	13.16	m/z	279	13610.5	-0.0446588	0.0263651	-1.69386	0.091547	0.223924	1
402.688	0.61	m/z	254	31602.2	-0.0205628	0.0831616	-0.247263	0.804932	0.893442	1
211.119	1.35	m/z	279	15724.2	-0.00796669	0.0473765	-0.168157	0.866597	0.928651	1
972.768	0.55	m/z	222	31022.7	0.0498461	0.0744246	0.669753	0.503808	0.689801	1
287.102	6.39	m/z	279	11279.8	-0.137653	0.0282671	-4.86972	1.99e-06	8.23e-05	0.0136546
858.51	16.52	m/z	270	21031.5	0.00859783	0.0471319	0.182421	0.855407	0.922864	1
933.757	0.55	n	256	19019.9	0.0890783	0.0469166	1.89865	0.05889	0.161002	1
681.277	7.65	m/z	265	21197.5	-0.0552053	0.0629527	-0.876934	0.381418	0.581717	1
369.236	4.25	n	105	596666	-0.142134	0.295538	-0.480933	0.631861	0.780319	1
632.302	8.01	m/z	276	11497.3	-0.0901099	0.041628	-2.16464	0.0313811	0.101408	1
338.099	11.36	m/z	132	8696.57	0.202769	0.101385	1.99999	0.0479879	0.13843	1
337.226	13.6	m/z	279	17683.3	-0.162612	0.0406	-4.00523	8.19e-05	0.0011699	0.561551
307.106	4.38	m/z	279	9034.84	0.100985	0.0405115	2.49276	0.0133288	0.0533628	1
567.131	3.82	n	279	15189.9	-0.0708554	0.0317183	-2.2339	0.0263819	0.0896045	1
420.216	6.44	m/z	279	11102.8	-0.0691937	0.0236517	-2.92553	0.00375744	0.0206193	1
347.044	4.93	m/z	278	9410.22	-0.065613	0.0256777	-2.55525	0.0112113	0.0468265	1
463.354	17.26	m/z	258	18579.1	-0.0277012	0.072345	-0.382905	0.702145	0.827529	1
487.233	15.51	m/z	166	7781.94	0.0215577	0.0571016	0.377532	0.706354	0.829425	1
262.11	6.87	m/z	81	927.906	0.00505565	0.162278	0.0311543	0.97525	0.986387	1
1632.96	11.41	n	161	87008.9	0.205827	0.0938956	2.19208	0.0300748	0.0983458	1
555.324	15.45	m/z	240	11415.9	-0.0507874	0.0530705	-0.956981	0.339672	0.540403	1
221.064	2.04	m/z	104	2405.2	0.0314764	0.147346	0.213622	0.831372	0.908304	1
285.156	6.34	m/z	279	14659.2	0.014586	0.0324002	0.450182	0.652972	0.795074	1
399.271	7.6	m/z	278	15365.7	-0.225891	0.0519795	-4.34577	2.03e-05	0.000421397	0.139061
319.634	13.29	n	277	47144.2	0.153566	0.0904933	1.69698	0.0909648	0.223067	1
327.144	4.08	n	279	9346.14	-0.0285089	0.0201906	-1.41199	0.159207	0.326512	1
541.141	0.77	m/z	17	192849	-0.689779	0.701192	-0.983724	0.428966	0.624232	1
296.807	9.43	n	274	53210.1	-0.0650195	0.0713895	-0.910771	0.363319	0.563508	1
430.344	15.04	n	278	17942.6	0.0112601	0.0446975	0.251919	0.801314	0.892756	1
347.16	7.65	m/z	265	2536.4	0.0207138	0.0538659	0.384544	0.700925	0.826698	1
227.163	2.91	n	279	11392.3	-0.118275	0.0282132	-4.19218	3.85e-05	0.000676011	0.263644
375.187	4.86	m/z	278	32919.9	-0.200399	0.065968	-3.03782	0.00263868	0.0157604	1
316.016	4.43	m/z	170	9887.93	0.229483	0.179726	1.27685	0.203696	0.389418	1
283.108	10.26	m/z	279	9264.44	-0.0862892	0.0199889	-4.31686	2.29e-05	0.000468311	0.156884
380.053	4.15	n	279	17342.7	-0.197215	0.0528046	-3.7348	0.000233114	0.00254827	1
325.038	1.42	m/z	279	17875.6	0.138244	0.0335866	4.11604	5.25e-05	0.000860969	0.359885
404.145	7.65	m/z	279	9379.79	-0.0692293	0.0207263	-3.34016	0.000966258	0.00750876	1
451.235	5.42	m/z	279	9100.37	-0.0315542	0.020851	-1.51332	0.131471	0.288446	1
360.168	3.64	m/z	279	25562.1	0.0887857	0.0628672	1.41227	0.159123	0.326438	1
245.145	6.92	n	276	42015.8	0.0060209	0.0793668	0.0758617	0.939591	0.968415	1
234.965	3.56	m/z	25	236.683	NA	NA	NA	NA	NA	NA
499.295	17.24	m/z	279	18866.8	0.0259127	0.0528095	0.490682	0.624085	0.774345	1
376.127	6.51	n	279	9641.31	-0.067387	0.0231409	-2.91203	0.00391798	0.021282	1
312.192	8.6	m/z	274	39091.4	-0.322676	0.0693017	-4.65611	5.31e-06	0.00016379	0.0363613
264.196	9.93	m/z	279	14702.5	-0.11756	0.0394662	-2.97876	0.00318127	0.01808	1
562.837	11.03	m/z	268	19818.6	-0.351871	0.0637824	-5.51674	9.02e-08	1.07e-05	0.000618374
556.142	2.76	m/z	250	30123.6	0.0036888	0.0824585	0.0447353	0.964359	0.981107	1
605.856	11.56	m/z	274	17068.9	-0.259218	0.0522444	-4.96163	1.31e-06	6.08e-05	0.00901231
289.195	4.28	m/z	279	8583.37	-0.00353827	0.0141949	-0.249264	0.803363	0.893081	1
320.055	3.14	n	279	11568.9	0.0769474	0.0212607	3.61923	0.000358105	0.00355718	1
703.1	17.46	m/z	23	357365	0.2402	0.429665	0.55904	0.600246	0.755711	1
953.7	0.57	m/z	192	25455.2	0.159851	0.0685757	2.33101	0.0209697	0.0752361	1
303.17	9.41	m/z	279	20157.1	-0.382349	0.0586961	-6.51404	4.04e-10	2.13e-07	2.77e-06
265.62	15.14	m/z	270	2889.4	-0.0618733	0.0462754	-1.33707	0.182467	0.360723	1
691.439	16.72	m/z	226	41998.1	-0.396009	0.0900689	-4.39674	1.78e-05	0.000389671	0.121967
708.444	14.88	m/z	213	92047.6	0.128177	0.0902251	1.42064	0.157105	0.32414	1
280.142	5.39	n	279	39824.8	-0.058236	0.0234595	-2.48241	0.0137123	0.0544835	1
777.663	12.47	m/z	271	13344.4	-0.0751809	0.048806	-1.5404	0.12478	0.278671	1
415.32	13.75	m/z	279	31678	0.0658651	0.0331411	1.98741	0.0479764	0.13843	1
661.359	6.64	m/z	276	17745.4	-0.0749566	0.0567406	-1.32104	0.18772	0.368664	1
459.092	1.42	m/z	276	13238.1	-0.0583806	0.0404143	-1.44455	0.149856	0.314771	1
331.197	3.79	m/z	279	11048.9	-0.084648	0.0257868	-3.28261	0.00117654	0.00873671	1
294.63	2.99	m/z	279	9464.77	-0.0154862	0.0183746	-0.842803	0.400151	0.598645	1
537.355	17.16	m/z	279	14107.6	0.0266769	0.0370743	0.719552	0.472479	0.664907	1
120.163	3.37	m/z	279	4466.72	0.0753457	0.0488076	1.54373	0.123929	0.277624	1
279.318	14.79	m/z	276	15993.7	-0.141155	0.0535838	-2.63429	0.0089663	0.0392045	1
280.122	4.68	n	279	28749.4	-0.0439238	0.0486782	-0.902329	0.367758	0.567833	1
266.105	12.12	n	279	25004.2	0.0463409	0.0312221	1.48423	0.139017	0.299454	1
591.33	7.81	m/z	279	12235.4	-0.110043	0.0303195	-3.62945	0.000344908	0.00345827	1
712.439	15.49	m/z	261	15854.8	0.0288082	0.051781	0.556347	0.57851	0.741419	1
668.413	15.57	m/z	278	11608.8	-0.0471863	0.030731	-1.53546	0.125951	0.280186	1
498.252	12.91	m/z	273	47004.6	-0.245153	0.0674002	-3.63728	0.000336697	0.00339871	1
664.365	6.15	m/z	279	9516.36	-0.0421157	0.0268526	-1.5684	0.118062	0.268302	1
388.173	6.41	m/z	279	11070.2	-0.0712376	0.0265817	-2.67995	0.00785651	0.0355631	1
213.095	8.19	m/z	279	18873.4	0.225632	0.04581	4.9254	1.54e-06	6.63e-05	0.0105471
525.255	10.26	m/z	168	143870	0.163105	0.0852311	1.91368	0.0576592	0.158522	1
502.29	15.43	n	265	21011.3	-0.0359944	0.0821546	-0.438131	0.661694	0.800544	1
491.171	11.66	m/z	271	18039.4	-0.192231	0.0613634	-3.13267	0.00194756	0.0125811	1
259.015	6.76	m/z	231	1.05467e+06	-0.0876687	0.177398	-0.494191	0.621706	0.772101	1
332.243	10.01	m/z	278	10558	0.0774071	0.0476965	1.62291	0.105884	0.248964	1
469.363	15.1	m/z	227	44991.3	-0.0717301	0.0994895	-0.720981	0.471767	0.664371	1
308.101	8.32	n	279	12719.8	-0.134478	0.0345317	-3.89433	0.000126674	0.00163237	0.868222
536.264	10.77	m/z	195	111079	-0.221823	0.138536	-1.60119	0.111191	0.257488	1
300.192	6.97	m/z	279	9952.28	-0.00333182	0.0229465	-0.1452	0.884671	0.940375	1
[truncated: 5,960 more rows]

## Sheet: Figure 2D
mz	time	mode	Numnonzero	Max.intensity	b	std	t	p	pfdr	pbonf
[truncated: 6,981 more rows]

[truncated: 14 more sheets: Figure 2E, Figure 2F, Figure 2G, Figure 2H, Figure 2I, Figure 3, Figure 4_PFNA, Figure 4_PFOA, Figure 4_PFOS, Figure 4_PFHxS, Figure 4_PTB, Figure 4_ETB, Figure 4_SEB, Figure 4_MIEB]
